# Supplementary material for: Functional Networking of Human Divergently Paired Genes (DPGs)
Source: PLoS One. 2013 Oct 31;8(10):e78896. doi: 10.1371/journal.pone.0078896 (PMC3815023; doi:10.1371/journal.pone.0078896)
Supplement: Table S1 — Information on Human DPGs. (XLS) [file pone.0078896.s008.xls]

## Sheet: Human_9606
TSS_Distance	Chromosome	GI1	G_symbol	Locus	Name	GI2	G_symbol	Locus	Name
-992	17	51031	GLOD4	17p13.3	glyoxalase domain containing 4	55178	RNMTL1	17p13.3	RNA methyltransferase like 1
-971	14	4901	NRL	14q11.1-q11.2	neural retina leucine zipper	5106	PCK2	14q11.2	phosphoenolpyruvate carboxykinase 2 (mitochondrial)
-948	11	1798	DPAGT1	11q23.3	dolichyl-phosphate (UDP-N-acetylglucosamine) N-acetylglucosaminephosphotransferase 1 (GlcNAc-1-P transferase)	9854	C2CD2L	11q23.3	C2CD2-like
-877	14	27141	CIDEB	14q12	cell death-inducing DFFA-like effector b	56413	LTB4R2	14q11.2-q12	leukotriene B4 receptor 2
-852	10	64081	PBLD	10pter-q25.3	phenazine biosynthesis-like protein domain containing	3189	HNRNPH3	10q22	heterogeneous nuclear ribonucleoprotein H3 (2H9)
-849	14	22985	ACIN1	14q11.2	apoptotic chromatin condensation inducer 1	55017	C14orf119	14q11.2	chromosome 14 open reading frame 119
-846	6	534	ATP6V1G2	6p21.3	ATPase, H+ transporting, lysosomal 13kDa, V1 subunit G2	4795	NFKBIL1	6p21.3	nuclear factor of kappa light polypeptide gene enhancer in B-cells inhibitor-like 1
-834	2	5077	PAX3	2q35-q37|2q35	paired box 3	151278	CCDC140	2q36.1	coiled-coil domain containing 140
-812	19	23636	NUP62	19q13.33	nucleoporin 62kDa	22809	ATF5	19q13.3	activating transcription factor 5
-800	1	4595	MUTYH	1p34.1	mutY homolog (E. coli)	114034	TOE1	1p33	target of EGR1, member 1 (nuclear)
-800	15	55272	IMP3	15q24	IMP3, U3 small nucleolar ribonucleoprotein, homolog (yeast)	257364	SNX33	15q24.2	sorting nexin 33
-799	1	51107	APH1A	1p36.13-q31.3	anterior pharynx defective 1 homolog A (C. elegans)	79630	C1orf54	1q21.2	chromosome 1 open reading frame 54
-780	9	57704	GBA2	9p13.3	glucosidase, beta (bile acid) 2	9827	RGP1	9pter-p22.1	RGP1 retrograde golgi transport homolog (S. cerevisiae)
-752	16	55567	DNAH3	16p12.3	dynein, axonemal, heavy chain 3	57146	TMEM159	16p12	transmembrane protein 159
-750	14	29966	STRN3	14q13-q21	striatin, calmodulin binding protein 3	11154	AP4S1	14q12	adaptor-related protein complex 4, sigma 1 subunit
-746	12	64333	ARHGAP9	12q13.3	Rho GTPase activating protein 9	4141	MARS	12q13	methionyl-tRNA synthetase
-736	18	494514	C18orf56	18p11.32	chromosome 18 open reading frame 56	7298	TYMS	18p11.32	thymidylate synthetase
-733	19	3661	IRF3	19q13.3-q13.4	interferon regulatory factor 3	83596	BCL2L12	19q13.3	BCL2-like 12 (proline rich)
-711	1	8565	YARS	1p35.1	tyrosyl-tRNA synthetase	64766	S100PBP	1p35.1	S100P binding protein
-702	3	64689	GORASP1	3p22-p21.33	golgi reassembly stacking protein 1, 65kDa	199223	TTC21A	3p22.2	tetratricopeptide repeat domain 21A
-669	4	256471	MFSD8	4q28.2	major facilitator superfamily domain containing 8	80167	C4orf29	4q28.2	chromosome 4 open reading frame 29
-639	6	5071	PARK2	6q25.2-q27	parkinson protein 2, E3 ubiquitin protein ligase (parkin)	135138	PACRG	6q26	PARK2 co-regulated
-625	6	7918	GPANK1	6p21.3	G patch domain and ankyrin repeats 1	1460	CSNK2B	6p21-p12|6p21.3	casein kinase 2, beta polypeptide
-603	19	84335	AKT1S1	19q13.33	AKT1 substrate 1 (proline-rich)	79735	TBC1D17	19q13.33	TBC1 domain family, member 17
-598	5	3035	HARS	5q31.3	histidyl-tRNA synthetase	23438	HARS2	5q31.3	histidyl-tRNA synthetase 2, mitochondrial (putative)
-589	1	128338	DRAM2	1p13.3	DNA-damage regulated autophagy modulator 2	10390	CEPT1	1p13.3	choline/ethanolamine phosphotransferase 1
-587	16	55794	DDX28	16q22.1	DEAD (Asp-Glu-Ala-Asp) box polypeptide 28	54920	DUS2L	16q22.1	dihydrouridine synthase 2-like, SMM1 homolog (S. cerevisiae)
-583	8	157556	C8orf56	8q22.3	chromosome 8 open reading frame 56	79870	BAALC	8q22.3	brain and acute leukemia, cytoplasmic
-557	X	1774	DNASE1L1	Xq28	deoxyribonuclease I-like 1	6901	TAZ	Xq28	tafazzin
-549	3	646450	C3orf71	3p21.31	chromosome 3 open reading frame 71	10425	ARIH2	3p21	ariadne homolog 2 (Drosophila)
-543	6	64928	MRPL14	6p21.3	mitochondrial ribosomal protein L14	55362	TMEM63B	6p21.1	transmembrane protein 63B
-535	6	5238	PGM3	6q14.1-q15	phosphoglucomutase 3	112611	RWDD2A	6q14.2	RWD domain containing 2A
-532	2	150962	PUS10	2p16.1	pseudouridylate synthase 10	5194	PEX13	2p16.1	peroxisomal biogenesis factor 13
-513	20	140699	C20orf132	20q11.22	chromosome 20 open reading frame 132	6185	RPN2	20q12-q13.1	ribophorin II
-512	19	5050	PAFAH1B3	19q13.1	platelet-activating factor acetylhydrolase 1b, catalytic subunit 3 (29kDa)	284338	PRR19	19q13.2	proline rich 19
-493	2	55627	SMPD4	2q21.1	sphingomyelin phosphodiesterase 4, neutral membrane (neutral sphingomyelinase-3)	80097	MZT2B	2q21.1	mitotic spindle organizing protein 2B
-481	11	386746	MRGPRG	11p15.4	MAS-related GPR, member G	283303	C11orf36	11p15.4	chromosome 11 open reading frame 36
-470	2	550	AUP1	2p13	ancient ubiquitous protein 1	27429	HTRA2	2p12	HtrA serine peptidase 2
-464	2	200765	TIGD1	2q37.1	tigger transposable element derived 1	9470	EIF4E2	2q37.1	eukaryotic translation initiation factor 4E family member 2
-463	16	552900	BOLA2	16p11.2	bolA homolog 2 (E. coli)	79008	SLX1B	16p11.2	SLX1 structure-specific endonuclease subunit homolog B (S. cerevisiae)
-457	21	522	ATP5J	21q21.1	ATP synthase, H+ transporting, mitochondrial Fo complex, subunit F6	2551	GABPA	21q21-q22.1|21q21.3	GA binding protein transcription factor, alpha subunit 60kDa
-449	5	81789	TIGD6	5q32	tigger transposable element derived 6	22993	HMGXB3	5q32	HMG box domain containing 3
-442	8	5885	RAD21	8q24	RAD21 homolog (S. pombe)	644660	RAD21-AS1	8q24.11	RAD21 antisense RNA 1 (non-protein coding)
-440	1	79084	WDR77	1p13.2	WD repeat domain 77	515	ATP5F1	1p13.2	ATP synthase, H+ transporting, mitochondrial Fo complex, subunit B1
-434	7	653857	ACTR3C	7q36.1	ARP3 actin-related protein 3 homolog C (yeast)	65999	LRRC61	7q31-q35	leucine rich repeat containing 61
-432	16	90835	C16orf93	16p11.2	chromosome 16 open reading frame 93	9810	RNF40	16p11.2-p11.1	ring finger protein 40
-432	22	83606	C22orf13	22q11.2	chromosome 22 open reading frame 13	6634	SNRPD3	22q11.23	small nuclear ribonucleoprotein D3 polypeptide 18kDa
-425	3	7508	XPC	3p25	xeroderma pigmentosum, complementation group C	27258	LSM3	3p25.1	LSM3 homolog, U6 small nuclear RNA associated (S. cerevisiae)
-421	1	10969	EBNA1BP2	1p35-p33	EBNA1 binding protein 2	149465	WDR65	1p34.2	WD repeat domain 65
-417	19	29888	STRN4	19q13.2	striatin, calmodulin binding protein 4	79147	FKRP	19q13.32	fukutin related protein
-415	1	65094	JMJD4	1q42.13	jumonji domain containing 4	116841	SNAP47	1q42.13	synaptosomal-associated protein, 47kDa
-413	10	220979	C10orf25	10q11.21	chromosome 10 open reading frame 25	7570	ZNF22	10q11	zinc finger protein 22 (KOX 15)
-408	6	285755	PPIL6	6q21	peptidylprolyl isomerase (cyclophilin)-like 6	6610	SMPD2	6q21	sphingomyelin phosphodiesterase 2, neutral membrane (neutral sphingomyelinase)
-406	1	91544	UBXN11	1p36.11	UBX domain protein 11	1043	CD52	1p36	CD52 molecule
-401	16	4913	NTHL1	16p13.3	nth endonuclease III-like 1 (E. coli)	7249	TSC2	16p13.3	tuberous sclerosis 2
-390	8	81034	SLC25A32	8q22.3	solute carrier family 25, member 32	25879	DCAF13	8q22.3	DDB1 and CUL4 associated factor 13
-389	16	654483	BOLA2B	16p11.2	bolA homolog 2B (E. coli)	548593	SLX1A	16p11.2	SLX1 structure-specific endonuclease subunit homolog A (S. cerevisiae)
-383	7	4176	MCM7	7q21.3-q22.1	minichromosome maintenance complex component 7	9179	AP4M1	7q22.1	adaptor-related protein complex 4, mu 1 subunit
-382	5	10087	COL4A3BP	5q13.3	collagen, type IV, alpha 3 (Goodpasture antigen) binding protein	51426	POLK	5q13	polymerase (DNA directed) kappa
-370	5	9140	ATG12	5q21-q22	ATG12 autophagy related 12 homolog (S. cerevisiae)	1176	AP3S1	5q22	adaptor-related protein complex 3, sigma 1 subunit
-366	9	64794	DDX31	9q34.13	DEAD (Asp-Glu-Ala-Asp) box polypeptide 31	9329	GTF3C4	9q34.13	general transcription factor IIIC, polypeptide 4, 90kDa
-365	13	23111	SPG20	13q13.3	spastic paraplegia 20 (Troyer syndrome)	100507135	SPG20OS	13q13.3	SPG20 opposite strand
-356	16	8479	HIRIP3	16p11.2	HIRA interacting protein 3	283899	INO80E	16p11.2	INO80 complex subunit E
-348	18	79959	CEP76	18p11.21	centrosomal protein 76kDa	56984	PSMG2	18p11.21	proteasome (prosome, macropain) assembly chaperone 2
-346	6	1797	DOM3Z	6p21.3	dom-3 homolog Z (C. elegans)	8859	STK19	6p21.3	serine/threonine kinase 19
-341	X	7737	RNF113A	Xq25-q26	ring finger protein 113A	4694	NDUFA1	Xq24	NADH dehydrogenase (ubiquinone) 1 alpha subcomplex, 1, 7.5kDa
-339	3	83666	PARP9	3q21	poly (ADP-ribose) polymerase family, member 9	151636	DTX3L	3q21.1	deltex 3-like (Drosophila)
-338	2	9913	SUPT7L	2p23.3	suppressor of Ty 7 (S. cerevisiae)-like	22950	SLC4A1AP	2p23.3	solute carrier family 4 (anion exchanger), member 1, adaptor protein
-337	16	113000	RPUSD1	16p13.3	RNA pseudouridylate synthase domain containing 1	63922	CHTF18	16p13.3	CTF18, chromosome transmission fidelity factor 18 homolog (S. cerevisiae)
-330	11	572	BAD	11q13.1	BCL2-associated agonist of cell death	56834	GPR137	11cen-q22.3	G protein-coupled receptor 137
-324	14	22938	SNW1	14q24.3	SNW domain containing 1	283579	C14orf178	14q24.3	chromosome 14 open reading frame 178
-319	7	23366	KIAA0895	7p14.2	KIAA0895	54443	ANLN	7p15-p14	anillin, actin binding protein
-318	8	6575	SLC20A2	8p12-p11	solute carrier family 20 (phosphate transporter), member 2	114926	C8orf40	8p11.21	chromosome 8 open reading frame 40
-318	19	5438	POLR2I	19q12	polymerase (RNA) II (DNA directed) polypeptide I, 14.5kDa	1155	TBCB	19q13.11-q13.12	tubulin folding cofactor B
-312	22	10291	SF3A1	22q12.2	splicing factor 3a, subunit 1, 120kDa	550631	CCDC157	22q12.2	coiled-coil domain containing 157
-307	8	29883	CNOT7	8p22-p21.3	CCR4-NOT transcription complex, subunit 7	137492	VPS37A	8p22	vacuolar protein sorting 37 homolog A (S. cerevisiae)
-305	3	6474	SHOX2	3q25.32	short stature homeobox 2	51319	RSRC1	3q25.32	arginine/serine-rich coiled-coil 1
-301	5	995	CDC25C	5q31	cell division cycle 25 homolog C (S. pombe)	51307	FAM53C	5q31	family with sequence similarity 53, member C
-294	12	51184	GPN3	12q24.11	GPN-loop GTPase 3	29902	FAM216A	12q24.11	family with sequence similarity 216, member A
-293	16	124454	EARS2	16p12.2	glutamyl-tRNA synthetase 2, mitochondrial (putative)	56061	UBFD1	16p12	ubiquitin family domain containing 1
-290	4	132320	SCLT1	4q28.2	sodium channel and clathrin linker 1	132321	C4orf33	4q28.2	chromosome 4 open reading frame 33
-280	2	3329	HSPD1	2q33.1	heat shock 60kDa protein 1 (chaperonin)	3336	HSPE1	2q33.1	heat shock 10kDa protein 1 (chaperonin 10)
-278	11	84881	RPUSD4	11q24.2	RNA pseudouridylate synthase domain containing 4	79607	FAM118B	11q24.2	family with sequence similarity 118, member B
-276	11	143879	KBTBD3	11q22.3	kelch repeat and BTB (POZ) domain containing 3	60496	AASDHPPT	11q22	aminoadipate-semialdehyde dehydrogenase-phosphopantetheinyl transferase
-275	22	55267	C22orf26	22q13.31	chromosome 22 open reading frame 26	100616143	MIR4763	-	microRNA 4763
-274	1	2787	GNG5	1p22	guanine nucleotide binding protein (G protein), gamma 5	100505741	SPATA1	1p22.3	spermatogenesis associated 1
-262	11	55231	CCDC87	11q13.2	coiled-coil domain containing 87	9973	CCS	11q13	copper chaperone for superoxide dismutase
-261	17	79701	C17orf101	17q25.3	chromosome 17 open reading frame 101	284004	HEXDC	17q25.3	hexosaminidase (glycosyl hydrolase family 20, catalytic domain) containing
-259	2	8884	SLC5A6	2p23	solute carrier family 5 (sodium-dependent vitamin transporter), member 6	51374	C2orf28	2p23.3	chromosome 2 open reading frame 28
-257	4	10393	ANAPC10	4q31	anaphase promoting complex subunit 10	6059	ABCE1	4q31	ATP-binding cassette, sub-family E (OABP), member 1
-255	2	130162	C2orf63	2p16.1	chromosome 2 open reading frame 63	6233	RPS27A	2p16	ribosomal protein S27a
-255	16	54985	HCFC1R1	16p13.3	host cell factor C1 regulator 1 (XPO1 dependent)	79228	THOC6	16p13.3	THO complex 6 homolog (Drosophila)
-252	1	1429	CRYZ	1p31-p22	crystallin, zeta (quinone reductase)	127253	TYW3	1p31.1	tRNA-yW synthesizing protein 3 homolog (S. cerevisiae)
-250	5	285600	KIAA0825	5q15	KIAA0825	84250	ANKRD32	5q15	ankyrin repeat domain 32
-247	6	285782	CAGE1	6p24.3	cancer antigen 1	83732	RIOK1	6p24.3	RIO kinase 1 (yeast)
-246	3	10641	NPRL2	3p21.3	nitrogen permease regulator-like 2 (S. cerevisiae)	11068	CYB561D2	3p21.3	cytochrome b-561 domain containing 2
-246	9	246184	CDC26	9q32	cell division cycle 26 homolog (S. cerevisiae)	9128	PRPF4	9q31-q33	PRP4 pre-mRNA processing factor 4 homolog (yeast)
-245	1	54879	ST7L	1p13.2	suppression of tumorigenicity 7 like	829	CAPZA1	1p13.2	capping protein (actin filament) muscle Z-line, alpha 1
-243	20	140825	NEURL2	20q13.12	neuralized homolog 2 (Drosophila)	5476	CTSA	20q13.1	cathepsin A
-238	17	1742	DLG4	17p13.1	discs, large homolog 4 (Drosophila)	37	ACADVL	17p13.1	acyl-CoA dehydrogenase, very long chain
-237	2	391356	PTRHD1	2p23.3	peptidyl-tRNA hydrolase domain containing 1	79172	CENPO	2p23.3	centromere protein O
-233	10	51008	ASCC1	10pter-q25.3	activating signal cointegrator 1 complex subunit 1	119504	ANAPC16	10q22.1	anaphase promoting complex subunit 16
-228	3	57560	IFT80	3q25.33	intraflagellar transport 80 homolog (Chlamydomonas)	10051	SMC4	3q26.1	structural maintenance of chromosomes 4
-225	1	51668	HSPB11	1p32	heat shock protein family B (small), member 11	115353	LRRC42	1p33-p32.1	leucine rich repeat containing 42
-224	21	2618	GART	21q22.1|21q22.11	phosphoribosylglycinamide formyltransferase, phosphoribosylglycinamide synthetase, phosphoribosylaminoimidazole synthetase	6651	SON	21q22.1-q22.2|21q22.11	SON DNA binding protein
-221	17	117246	FTSJ3	17q23.3	FtsJ homolog 3 (E. coli)	5705	PSMC5	17q23.3	proteasome (prosome, macropain) 26S subunit, ATPase, 5
-219	12	51258	MRPL51	12p13.3-p13.1	mitochondrial ribosomal protein L51	9918	NCAPD2	12p13.3	non-SMC condensin I complex, subunit D2
-218	19	29844	TFPT	19q13	TCF3 (E2A) fusion partner (in childhood Leukemia)	26121	PRPF31	19q13.42	PRP31 pre-mRNA processing factor 31 homolog (S. cerevisiae)
-216	17	125150	ZSWIM7	17p12	zinc finger, SWIM-type containing 7	54902	TTC19	17p12	tetratricopeptide repeat domain 19
-216	19	112703	FAM71E1	19q13.33	family with sequence similarity 71, member E1	284361	C19orf63	19q13.33	chromosome 19 open reading frame 63
-214	11	4361	MRE11A	11q21	MRE11 meiotic recombination 11 homolog A (S. cerevisiae)	54851	ANKRD49	11q21	ankyrin repeat domain 49
-212	8	137695	TMEM68	8q12.1	transmembrane protein 68	96764	TGS1	8q11	trimethylguanosine synthase 1
-206	1	80818	ZNF436	1p36	zinc finger protein 436	148898	C1orf213	1p36.12	chromosome 1 open reading frame 213
-206	9	26995	TRUB2	9q34.11	TruB pseudouridine (psi) synthase homolog 2 (E. coli)	51117	COQ4	9q34.11	coenzyme Q4 homolog (S. cerevisiae)
-198	3	26061	HACL1	3p25.1	2-hydroxyacyl-CoA lyase 1	686	BTD	3p25	biotinidase
-197	4	93627	TBCK	4q24	TBC1 domain containing kinase	9255	AIMP1	4q24	aminoacyl tRNA synthetase complex-interacting multifunctional protein 1
-195	6	2794	GNL1	6p21.3	guanine nucleotide binding protein-like 1	80742	PRR3	6p21.33	proline rich 3
-194	16	3029	HAGH	16p13.3	hydroxyacylglutathione hydrolase	81889	FAHD1	16p13.3	fumarylacetoacetate hydrolase domain containing 1
-188	7	11333	PDAP1	7q22.1	PDGFA associated protein 1	8896	BUD31	7q22.1	BUD31 homolog (S. cerevisiae)
-184	19	204801	NLRP11	19q13.43	NLR family, pyrin domain containing 11	147945	NLRP4	19q13.43	NLR family, pyrin domain containing 4
-183	9	92400	RBM18	9q33.2	RNA binding motif protein 18	92399	MRRF	9q33.2	mitochondrial ribosome recycling factor
-181	5	65980	BRD9	5p15.33	bromodomain containing 9	9319	TRIP13	5p15.33	thyroid hormone receptor interactor 13
-170	16	84342	COG8	16q22.1	component of oligomeric golgi complex 8	51388	NIP7	16q22.1	nuclear import 7 homolog (S. cerevisiae)
-169	17	9851	KIAA0753	17p13.1	KIAA0753	84817	TXNDC17	17p13.1	thioredoxin domain containing 17
-169	X	54539	NDUFB11	Xp11.23	NADH dehydrogenase (ubiquinone) 1 beta subcomplex, 11, 17.3kDa	8241	RBM10	Xp11.23	RNA binding motif protein 10
-165	4	25898	RCHY1	4q21.1	ring finger and CHY zinc finger domain containing 1	152815	THAP6	4q21.1	THAP domain containing 6
-163	3	131965	METTL6	3p25.1	methyltransferase like 6	85403	EAF1	3p25.1	ELL associated factor 1
-161	14	145483	FAM161B	14q24.3	family with sequence similarity 161, member B	51004	COQ6	14q24.3	coenzyme Q6 homolog, monooxygenase (S. cerevisiae)
-159	16	91151	TIGD7	16p13.3	tigger transposable element derived 7	7627	ZNF75A	16p13.3	zinc finger protein 75a
-158	2	51078	THAP4	2q37.3	THAP domain containing 4	23192	ATG4B	2q37.3	ATG4 autophagy related 4 homolog B (S. cerevisiae)
-157	12	51380	CSAD	12q13.11-q14.3	cysteine sulfinic acid decarboxylase	283337	ZNF740	12q13.13	zinc finger protein 740
-156	11	1642	DDB1	11q12-q13	damage-specific DNA binding protein 1, 127kDa	26007	DAK	11q12.2	dihydroxyacetone kinase 2 homolog (S. cerevisiae)
-155	3	55830	GLT8D1	3p21.1	glycosyltransferase 8 domain containing 1	28972	SPCS1	3p21.1	signal peptidase complex subunit 1 homolog (S. cerevisiae)
-155	7	168451	THAP5	7q31.1	THAP domain containing 5	4189	DNAJB9	7q31|14q24.2-q24.3	DnaJ (Hsp40) homolog, subfamily B, member 9
-153	16	54957	TXNL4B	16q22.2	thioredoxin-like 4B	9785	DHX38	16q22	DEAH (Asp-Glu-Ala-His) box polypeptide 38
-145	2	84865	CCDC142	2p13.1	coiled-coil domain containing 142	64427	TTC31	2p13.1	tetratricopeptide repeat domain 31
-145	11	2197	FAU	11q13	Finkel-Biskis-Reilly murine sarcoma virus (FBR-MuSV) ubiquitously expressed	740	MRPL49	11q13	mitochondrial ribosomal protein L49
-143	17	51	ACOX1	17q24-q25|17q25.1	acyl-CoA oxidase 1, palmitoyl	100134934	TEN1	17q25.1	TEN1 telomerase capping complex subunit homolog (S. cerevisiae)
-139	10	221060	C10orf111	10p13	chromosome 10 open reading frame 111	10557	RPP38	10p13	ribonuclease P/MRP 38kDa subunit
-133	2	129450	TYW5	2q33.1	tRNA-yW synthesizing protein 5	79568	C2orf47	2q33.1	chromosome 2 open reading frame 47
-133	X	79135	APOO	Xp22.11	apolipoprotein O	254158	CXorf58	Xp22.11	chromosome X open reading frame 58
-129	14	26520	TIMM9	14q21	translocase of inner mitochondrial membrane 9 homolog (yeast)	9786	KIAA0586	14q23.1	KIAA0586
-126	9	100133204	C9orf147	9q32	chromosome 9 open reading frame 147	158405	KIAA1958	9q32	KIAA1958
-124	2	84317	CCDC115	2q21.1	coiled-coil domain containing 115	92856	IMP4	2q21.1	IMP4, U3 small nucleolar ribonucleoprotein, homolog (yeast)
-122	3	9117	SEC22C	3p22.1	SEC22 vesicle trafficking protein homolog C (S. cerevisiae)	51188	SS18L2	3p21	synovial sarcoma translocation gene on chromosome 18-like 2
-122	6	222659	PXT1	6p21.31	peroxisomal, testis specific 1	222658	KCTD20	6p21.31	potassium channel tetramerisation domain containing 20
-120	7	55972	SLC25A40	7q21.12	solute carrier family 25, member 40	10926	DBF4	7q21.3	DBF4 homolog (S. cerevisiae)
-117	8	27257	LSM1	8p11.2	LSM1 homolog, U6 small nuclear RNA associated (S. cerevisiae)	9530	BAG4	8p11.23	BCL2-associated athanogene 4
-115	2	130752	MDH1B	2q33.3	malate dehydrogenase 1B, NAD (soluble)	22868	FASTKD2	2q33.3	FAST kinase domains 2
-115	2	64320	RNF25	2q35	ring finger protein 25	27148	STK36	2q35	serine/threonine kinase 36
-113	5	84340	GFM2	5q13	G elongation factor, mitochondrial 2	10412	NSA2	5q13.3	NSA2 ribosome biogenesis homolog (S. cerevisiae)
-111	15	56906	THAP10	15q23	THAP domain containing 10	54839	LRRC49	15q23	leucine rich repeat containing 49
-108	17	84316	LSMD1	17p13.1	LSM domain containing 1	124637	CYB5D1	17p13.1	cytochrome b5 domain containing 1
-87	17	162427	FAM134C	17q21.2	family with sequence similarity 134, member C	7283	TUBG1	17q21	tubulin, gamma 1
-78	18	25941	TPGS2	18q12.2	tubulin polyglutamylase complex subunit 2	57536	KIAA1328	18q12.2	KIAA1328
-77	5	2661	GDF9	5q31.1	growth differentiation factor 9	27089	UQCRQ	5q31.1	ubiquinol-cytochrome c reductase, complex III subunit VII, 9.5kDa
-72	9	55035	NOL8	9q22.31	nucleolar protein 8	401541	CENPP	9q22.31	centromere protein P
-71	3	200895	DHFRL1	3q11.1	dihydrofolate reductase-like 1	63899	NSUN3	3q11.1	NOP2/Sun domain family, member 3
-62	12	326625	MMAB	12q24	methylmalonic aciduria (cobalamin deficiency) cblB type	4598	MVK	12q24	mevalonate kinase
-61	8	84955	NUDCD1	8q23	NudC domain containing 1	56943	ENY2	8q23.1	enhancer of yellow 2 homolog (Drosophila)
-60	9	7094	TLN1	9p13	talin 1	10488	CREB3	9p13.3	cAMP responsive element binding protein 3
-58	14	84520	C14orf142	14q32.12	chromosome 14 open reading frame 142	55148	UBR7	14q32.12	ubiquitin protein ligase E3 component n-recognin 7 (putative)
-58	20	55184	DZANK1	20p11.23	double zinc ribbon and ankyrin repeat domains 1	10621	POLR3F	20p11.23	polymerase (RNA) III (DNA directed) polypeptide F, 39 kDa
-55	16	54921	CHTF8	16q22.1	CTF8, chromosome transmission fidelity factor 8 homolog (S. cerevisiae)	84916	CIRH1A	16q22.1	cirrhosis, autosomal recessive 1A (cirhin)
-47	2	10153	CEBPZ	2p22.2	CCAAT/enhancer binding protein (C/EBP), zeta	55471	C2orf56	2p22.2	chromosome 2 open reading frame 56
-40	17	8402	SLC25A11	17p13.3	solute carrier family 25 (mitochondrial carrier; oxoglutarate carrier), member 11	26001	RNF167	17p13.2	ring finger protein 167
-39	17	4927	NUP88	17p13.2	nucleoporin 88kDa	84268	RPAIN	17p13.2	RPA interacting protein
-37	11	54414	SIAE	11q24	sialic acid acetylesterase	53340	SPA17	11q24.2	sperm autoantigenic protein 17
-37	16	57019	CIAPIN1	16q13-q21	cytokine induced apoptosis inhibitor 1	57017	COQ9	16q21	coenzyme Q9 homolog (S. cerevisiae)
-37	22	10587	TXNRD2	22q11.21	thioredoxin reductase 2	1312	COMT	22q11.21-q11.23|22q11.21	catechol-O-methyltransferase
-26	5	1719	DHFR	5q11.2-q13.2	dihydrofolate reductase	4437	MSH3	5q11-q12	mutS homolog 3 (E. coli)
-25	11	26521	TIMM8B	11q23.1-q23.2	translocase of inner mitochondrial membrane 8 homolog B (yeast)	6392	SDHD	11q23	succinate dehydrogenase complex, subunit D, integral membrane protein
-23	7	5683	PSMA2	7p13	proteasome (prosome, macropain) subunit, alpha type, 2	64983	MRPL32	7p14	mitochondrial ribosomal protein L32
-18	15	50506	DUOX2	15q15.3	dual oxidase 2	405753	DUOXA2	15q15.1	dual oxidase maturation factor 2
-15	5	4695	NDUFA2	5q31.2	NADH dehydrogenase (ubiquinone) 1 alpha subcomplex, 2, 8kDa	3550	IK	2p15-p14|5q31.3	IK cytokine, down-regulator of HLA II
-15	5	51491	NOP16	5q35.2	NOP16 nucleolar protein homolog (yeast)	192286	HIGD2A	5q35.2	HIG1 hypoxia inducible domain family, member 2A
-13	1	23065	KIAA0090	1p36.13	KIAA0090	51154	MRTO4	1p36.13	mRNA turnover 4 homolog (S. cerevisiae)
-12	2	55759	WDR12	2q33.2	WD repeat domain 12	79800	ALS2CR8	2q33.2	amyotrophic lateral sclerosis 2 (juvenile) chromosome region, candidate 8
-11	1	11146	GLMN	1p22.1	glomulin, FKBP associated protein	79871	RPAP2	1p22.1	RNA polymerase II associated protein 2
-10	16	112479	ERI2	16p12.3	ERI1 exoribonuclease family member 2	81691	LOC81691	16p12.3	exonuclease NEF-sp
-5	7	8985	PLOD3	7q22	procollagen-lysine, 2-oxoglutarate 5-dioxygenase 3	10467	ZNHIT1	7q22.1	zinc finger, HIT-type containing 1
-4	1	50999	TMED5	1pter-q31.3	transmembrane emp24 protein transport domain containing 5	343099	CCDC18	1p22.1	coiled-coil domain containing 18
1	17	6448	SGSH	17q25.3	N-sulfoglucosamine sulfohydrolase	284129	SLC26A11	17q25.3	solute carrier family 26, member 11
1	X	79366	HMGN5	Xq13.3	high mobility group nucleosome binding domain 5	6451	SH3BGRL	Xq13.3	SH3 domain binding glutamic acid-rich protein like
2	18	64863	METTL4	18p11.32	methyltransferase like 4	10403	NDC80	18p11.32	NDC80 kinetochore complex component homolog (S. cerevisiae)
3	1	29922	NME7	1q24	non-metastatic cells 7, protein expressed in (nucleoside-diphosphate kinase)	8548	BLZF1	1q24	basic leucine zipper nuclear factor 1
3	2	375189	PFN4	2p23.3	profilin family, member 4	375190	LOC375190	2p23.3	UPF0638 protein B
4	3	387	RHOA	3p21.3	ras homolog gene family, member A	6988	TCTA	3p21	T-cell leukemia translocation altered gene
4	11	51504	TRMT112	11q13.1	tRNA methyltransferase 11-2 homolog (S. cerevisiae)	25824	PRDX5	11q13	peroxiredoxin 5
5	14	29954	POMT2	14q24	protein-O-mannosyltransferase 2	2954	GSTZ1	14q24.3	glutathione transferase zeta 1
6	15	255252	LRRC57	15q15.2	leucine rich repeat containing 57	55142	HAUS2	15q15.2	HAUS augmin-like complex, subunit 2
6	17	51264	MRPL27	17q21.3-q22	mitochondrial ribosomal protein L27	146956	EME1	17q21.33	essential meiotic endonuclease 1 homolog 1 (S. pombe)
7	19	10147	SUGP2	19p12	SURP and G patch domain containing 2	93436	ARMC6	19p13.11	armadillo repeat containing 6
10	11	219927	MRPL21	11q13.3	mitochondrial ribosomal protein L21	3508	IGHMBP2	11q13.3	immunoglobulin mu binding protein 2
10	X	158983	H2BFWT	Xq22.2	H2B histone family, member W, testis-specific	286436	H2BFM	Xq22.2	H2B histone family, member M
11	13	3981	LIG4	13q33-q34	ligase IV, DNA, ATP-dependent	84945	ABHD13	13q33.3	abhydrolase domain containing 13
11	20	64773	FAM113A	20p13	family with sequence similarity 113, member A	64601	VPS16	20p13	vacuolar protein sorting 16 homolog (S. cerevisiae)
12	5	10902	BRD8	5q31	bromodomain containing 8	10112	KIF20A	5q31	kinesin family member 20A
12	16	115939	C16orf42	16p13.3	chromosome 16 open reading frame 42	84572	GNPTG	16p13.3	N-acetylglucosamine-1-phosphate transferase, gamma subunit
15	5	116349	C5orf55	5p15.33	chromosome 5 open reading frame 55	11336	EXOC3	5p15.33	exocyst complex component 3
15	12	85437	ZCRB1	12q12	zinc finger CCHC-type and RNA binding motif 1	51535	PPHLN1	12q12	periphilin 1
15	12	23457	ABCB9	12q24	ATP-binding cassette, sub-family B (MDR/TAP), member 9	79676	OGFOD2	12q24.31	2-oxoglutarate and iron-dependent oxygenase domain containing 2
15	15	8800	PEX11A	15q26.1	peroxisomal biogenesis factor 11 alpha	56964	WDR93	15q26.1	WD repeat domain 93
15	19	51690	LSM7	19p13.3	LSM7 homolog, U6 small nuclear RNA associated (S. cerevisiae)	56928	SPPL2B	19p13.3	signal peptide peptidase-like 2B
17	17	51003	MED31	17p13.1	mediator complex subunit 31	388327	C17orf100	17p13.1	chromosome 17 open reading frame 100
18	11	53	ACP2	11p11.2|11p12-p11	acid phosphatase 2, lysosomal	10062	NR1H3	11p11.2	nuclear receptor subfamily 1, group H, member 3
19	14	11161	C14orf1	14q24.3	chromosome 14 open reading frame 1	23093	TTLL5	14q24.3	tubulin tyrosine ligase-like family, member 5
22	3	64343	AZI2	3p24.1	5-azacytidine induced 2	152098	ZCWPW2	3p24.1	zinc finger, CW type with PWWP domain 2
23	1	10489	LRRC41	1p34.1	leucine rich repeat containing 41	7388	UQCRH	1p34.1	ubiquinol-cytochrome c reductase hinge protein
24	1	1314	COPA	1q23.2	coatomer protein complex, subunit alpha	23385	NCSTN	1q22-q23	nicastrin
26	5	133957	CCDC127	5p15.33	coiled-coil domain containing 127	6389	SDHA	5p15	succinate dehydrogenase complex, subunit A, flavoprotein (Fp)
26	7	5723	PSPH	7p11.2	phosphoserine phosphatase	908	CCT6A	7p11.2	chaperonin containing TCP1, subunit 6A (zeta 1)
26	22	646851	LOC646851	22q13.1	putative uncharacterized protein LOC388900	25776	CBY1	22q12	chibby homolog 1 (Drosophila)
27	1	56063	TMEM234	1p36.11-p34.2	transmembrane protein 234	8668	EIF3I	1p34.1	eukaryotic translation initiation factor 3, subunit I
27	2	25885	POLR1A	2p11.2	polymerase (RNA) I polypeptide A, 194kDa	55037	PTCD3	2p11.2	Pentatricopeptide repeat domain 3
27	11	746	C11orf10	11q12.2	chromosome 11 open reading frame 10	2237	FEN1	11q12	flap structure-specific endonuclease 1
28	3	9852	EPM2AIP1	3p22.1	EPM2A (laforin) interacting protein 1	4292	MLH1	3p21.3	mutL homolog 1, colon cancer, nonpolyposis type 2 (E. coli)
29	1	64853	AIDA	1q41	axin interactor, dorsalization associated	148362	BROX	1q41	BRO1 domain and CAAX motif containing
29	20	140686	WFDC3	20q13.12	WAP four-disulfide core domain 3	116092	DNTTIP1	20q13.12	deoxynucleotidyltransferase, terminal, interacting protein 1
30	2	9541	CIR1	2q31.1	corepressor interacting with RBPJ, 1	79634	SCRN3	2q31.1	secernin 3
30	8	9897	KIAA0196	8q24.13	KIAA0196	286053	NSMCE2	8q24.13	non-SMC element 2, MMS21 homolog (S. cerevisiae)
32	2	5281	PIGF	2p21-p16	phosphatidylinositol glycan anchor biosynthesis, class F	9419	CRIPT	2p21	cysteine-rich PDZ-binding protein
32	2	129881	C2orf77	2q31.1	chromosome 2 open reading frame 77	493911	PHOSPHO2	2q31.1	phosphatase, orphan 2
32	12	51729	WBP11	12p12.3	WW domain binding protein 11	144608	C12orf60	12p12.3	chromosome 12 open reading frame 60
33	14	957	ENTPD5	14q24	ectonucleoside triphosphate diphosphohydrolase 5	80127	C14orf45	14q24.3	chromosome 14 open reading frame 45
34	15	26589	MRPL46	15q24-q25	mitochondrial ribosomal protein L46	64963	MRPS11	15q25	mitochondrial ribosomal protein S11
35	1	25896	INTS7	1p36.13-q42.3	integrator complex subunit 7	51514	DTL	1q32	denticleless homolog (Drosophila)
35	5	134145	FAM173B	5p15.2	family with sequence similarity 173, member B	22948	CCT5	5p15.2	chaperonin containing TCP1, subunit 5 (epsilon)
35	12	196441	ZFC3H1	12q21.1	zinc finger, C3H1-type containing	83591	THAP2	12q21.1	THAP domain containing, apoptosis associated protein 2
35	15	79631	EFTUD1	15q25.2	elongation factor Tu GTP binding domain containing 1	283726	FAM154B	15q25.2	family with sequence similarity 154, member B
36	11	83707	TRPT1	11q13.1	tRNA phosphotransferase 1	84304	NUDT22	11q13.1	nudix (nucleoside diphosphate linked moiety X)-type motif 22
38	5	54505	DHX29	5q11.2	DEAH (Asp-Glu-Ala-His) box polypeptide 29	23517	SKIV2L2	5q11.2	superkiller viralicidic activity 2-like 2 (S. cerevisiae)
38	20	128853	DUSP15	20q11.21	dual specificity phosphatase 15	164395	TTLL9	20q11.21	tubulin tyrosine ligase-like family, member 9
39	22	4809	NHP2L1	22q13	NHP2 non-histone chromosome protein 2-like 1 (S. cerevisiae)	79640	C22orf46	22q13.2	chromosome 22 open reading frame 46
40	1	81875	ISG20L2	1q23.1	interferon stimulated exonuclease gene 20kDa-like 2	51093	RRNAD1	1q23.1	ribosomal RNA adenine dimethylase domain containing 1
40	2	79065	ATG9A	2q35	ATG9 autophagy related 9 homolog A (S. cerevisiae)	55139	ANKZF1	2q35	ankyrin repeat and zinc finger domain containing 1
40	5	10827	FAM114A2	5q31-q33	family with sequence similarity 114, member A2	4238	MFAP3	5q32-q33.2	microfibrillar-associated protein 3
40	8	28998	MRPL13	8q22.1-q22.3	mitochondrial ribosomal protein L13	27085	MTBP	8q24.12	Mdm2, transformed 3T3 cell double minute 2, p53 binding protein (mouse) binding protein, 104kDa
42	4	201965	RWDD4	4q35.1	RWD domain containing 4	60684	TRAPPC11	4q35.1	trafficking protein particle complex 11
42	13	79070	KDELC1	13q33	KDEL (Lys-Asp-Glu-Leu) containing 1	54841	BIVM	13q33.1	basic, immunoglobulin-like variable motif containing
42	17	23163	GGA3	17q25.1	golgi-associated, gamma adaptin ear containing, ARF binding protein 3	51081	MRPS7	17q25	mitochondrial ribosomal protein S7
43	1	128061	C1orf131	1q42.2	chromosome 1 open reading frame 131	8443	GNPAT	1q42	glyceronephosphate O-acyltransferase
43	13	221150	SKA3	13q12.11	spindle and kinetochore associated complex subunit 3	78988	MRP63	13q12.11	mitochondrial ribosomal protein 63
43	13	55208	DCUN1D2	13q34	DCN1, defective in cullin neddylation 1, domain containing 2 (S. cerevisiae)	55002	TMCO3	13q34	transmembrane and coiled-coil domains 3
43	16	51647	FAM96B	16q22.1	family with sequence similarity 96, member B	8824	CES2	16q22.1	carboxylesterase 2
43	17	10693	CCT6B	17q12	chaperonin containing TCP1, subunit 6B (zeta 2)	91603	ZNF830	17q12	zinc finger protein 830
46	1	25936	NSL1	1q41	NSL1, MIND kinetochore complex component, homolog (S. cerevisiae)	128387	TATDN3	1q32.3	TatD DNase domain containing 3
46	17	6341	SCO1	17p13.1	SCO cytochrome oxidase deficient homolog 1 (yeast)	56985	C17orf48	17p13.1	chromosome 17 open reading frame 48
47	3	64422	ATG3	3q13.2	ATG3 autophagy related 3 homolog (S. cerevisiae)	55032	SLC35A5	3q13.2	solute carrier family 35, member A5
47	7	54504	CPVL	7p15.1	carboxypeptidase, vitellogenic-like	1124	CHN2	7p15.3	chimerin (chimaerin) 2
47	19	79173	C19orf57	19p13.12	chromosome 19 open reading frame 57	54862	CC2D1A	19p13.12	coiled-coil and C2 domain containing 1A
48	12	4234	METTL1	12q13	methyltransferase like 1	25895	METTL21B	12q14.1	methyltransferase like 21B
49	3	348793	WDR53	3q29	WD repeat domain 53	200933	FBXO45	3q29	F-box protein 45
49	14	11169	WDHD1	14q22.2	WD repeat and HMG-box DNA binding protein 1	122809	SOCS4	14q22.1	suppressor of cytokine signaling 4
50	14	57570	TRMT5	14q23.1	TRM5 tRNA methyltransferase 5 homolog (S. cerevisiae)	145389	SLC38A6	14q23.1	solute carrier family 38, member 6
50	X	5716	PSMD10	Xq22.3	proteasome (prosome, macropain) 26S subunit, non-ATPase, 10	115201	ATG4A	Xq22.1-q22.3	ATG4 autophagy related 4 homolog A (S. cerevisiae)
51	6	51069	MRPL2	6p21.3	mitochondrial ribosomal protein L2	89953	KLC4	6p21.1	kinesin light chain 4
51	9	158427	TSTD2	9q22.33	thiosulfate sulfurtransferase (rhodanese)-like domain containing 2	4686	NCBP1	9q34.1	nuclear cap binding protein subunit 1, 80kDa
52	5	54888	NSUN2	5p15.31	NOP2/Sun domain family, member 2	6715	SRD5A1	5p15	steroid-5-alpha-reductase, alpha polypeptide 1 (3-oxo-5 alpha-steroid delta 4-dehydrogenase alpha 1)
52	16	84080	C16orf48	16q22.1	chromosome 16 open reading frame 48	388284	C16orf86	16q22.1	chromosome 16 open reading frame 86
53	7	54784	ALKBH4	7q22.1	alkB, alkylation repair homolog 4 (E. coli)	222229	LRWD1	7q22.1	leucine-rich repeats and WD repeat domain containing 1
54	12	503693	LOH12CR2	12p13.2	loss of heterozygosity, 12, chromosomal region 2	118426	LOH12CR1	12p12	loss of heterozygosity, 12, chromosomal region 1
54	12	89869	PLCZ1	12p12.3	phospholipase C, zeta 1	93661	CAPZA3	12p12.3	capping protein (actin filament) muscle Z-line, alpha 3
55	1	127255	LRRIQ3	1p31.1	leucine-rich repeats and IQ motif containing 3	8790	FPGT	1p31.1	fucose-1-phosphate guanylyltransferase
55	3	57456	KIAA1143	3p21.31	KIAA1143	56992	KIF15	3p21.31	kinesin family member 15
55	21	11077	HSF2BP	21q22.3	heat shock transcription factor 2 binding protein	23076	RRP1B	21q22.3	ribosomal RNA processing 1 homolog B (S. cerevisiae)
57	5	57763	ANKRA2	5q12-q13	ankyrin repeat, family A (RFXANK-like), 2	84135	UTP15	5q13.2	UTP15, U3 small nucleolar ribonucleoprotein, homolog (S. cerevisiae)
57	9	94107	TMEM203	9q34.3	transmembrane protein 203	27158	NDOR1	9q34.3	NADPH dependent diflavin oxidoreductase 1
58	12	6490	PMEL	12q13-q14	premelanosome protein	1017	CDK2	12q13	cyclin-dependent kinase 2
58	19	51276	ZNF571	19q13.12	zinc finger protein 571	163255	ZNF540	19q13.12	zinc finger protein 540
58	19	54938	SARS2	19q13.2	seryl-tRNA synthetase 2, mitochondrial	6183	MRPS12	19q13.1-q13.2	mitochondrial ribosomal protein S12
60	12	10566	AKAP3	12p13.3	A kinase (PRKA) anchor protein 3	4704	NDUFA9	12p13.3	NADH dehydrogenase (ubiquinone) 1 alpha subcomplex, 9, 39kDa
62	12	83461	CDCA3	12p13	cell division cycle associated 3	8078	USP5	12p13	ubiquitin specific peptidase 5 (isopeptidase T)
62	12	55726	ASUN	12p11.23	asunder, spermatogenesis regulator homolog (Drosphila)	26127	FGFR1OP2	12p11.23	FGFR1 oncogene partner 2
62	16	115992	RNF166	16q24.3	ring finger protein 166	348180	CTU2	16q24.3	cytosolic thiouridylase subunit 2 homolog (S. pombe)
62	17	1353	COX11	17q22	COX11 cytochrome c oxidase assembly homolog (yeast)	252983	STXBP4	17q22	syntaxin binding protein 4
62	19	4125	MAN2B1	19cen-q13.1	mannosidase, alpha, class 2B, member 1	84292	WDR83	19p13.2	WD repeat domain 83
63	7	29960	FTSJ2	7p22	FtsJ homolog 2 (E. coli)	4521	NUDT1	7p22	nudix (nucleoside diphosphate linked moiety X)-type motif 1
63	12	1967	EIF2B1	12q24.31	eukaryotic translation initiation factor 2B, subunit 1 alpha, 26kDa	2967	GTF2H3	12q24.31	general transcription factor IIH, polypeptide 3, 34kDa
64	1	84328	LZIC	1p36.22	leucine zipper and CTNNBIP1 domain containing	64802	NMNAT1	1p36.22	nicotinamide nucleotide adenylyltransferase 1
64	1	127579	DCST2	1q22	DC-STAMP domain containing 2	149095	DCST1	1q22	DC-STAMP domain containing 1
64	3	51304	ZDHHC3	3p21.31	zinc finger, DHHC-type containing 3	23016	EXOSC7	3p21.31	exosome component 7
65	9	8518	IKBKAP	9q31	inhibitor of kappa light polypeptide gene enhancer in B-cells, kinase complex-associated protein	54942	FAM206A	9q31.3	family with sequence similarity 206, member A
65	16	81533	ITFG1	16q12.1	integrin alpha FG-GAP repeat containing 1	5257	PHKB	16q12-q13	phosphorylase kinase, beta
66	5	54557	SGTB	5q12.3	small glutamine-rich tetratricopeptide repeat (TPR)-containing, beta	57486	NLN	5q12.3	neurolysin (metallopeptidase M3 family)
66	6	6991	TCTE3	6q27	t-complex-associated-testis-expressed 3	55780	C6orf70	6q27	chromosome 6 open reading frame 70
66	11	341019	DCDC1	11p13	doublecortin domain containing 1	120526	DNAJC24	11p13	DnaJ (Hsp40) homolog, subfamily C, member 24
66	17	339231	ARL16	17q25.3	ADP-ribosylation factor-like 16	9146	HGS	17q25	hepatocyte growth factor-regulated tyrosine kinase substrate
67	5	9652	TTC37	5q15	tetratricopeptide repeat domain 37	153642	ARSK	5q15	arylsulfatase family, member K
67	19	78992	YIPF2	19p13.2	Yip1 domain family, member 2	90580	C19orf52	19p13.2	chromosome 19 open reading frame 52
68	5	29958	DMGDH	5q14.1	dimethylglycine dehydrogenase	23743	BHMT2	5q13	betaine--homocysteine S-methyltransferase 2
68	5	53917	RAB24	5q35.3	RAB24, member RAS oncogene family	27166	PRELID1	5q35.3	PRELI domain containing 1
69	8	26233	FBXL6	8q24.3	F-box and leucine-rich repeat protein 6	79581	GPR172A	8q24.3	G protein-coupled receptor 172A
69	14	8846	ALKBH1	14q24.3	alkB, alkylation repair homolog 1 (E. coli)	81892	SLIRP	14q24.3	SRA stem-loop interacting RNA binding protein
69	15	9836	LCMT2	15q15.3	leucine carboxyl methyltransferase 2	161823	ADAL	15q15.3	adenosine deaminase-like
70	3	131474	CHCHD4	3p25.1	coiled-coil-helix-coiled-coil-helix domain containing 4	79188	TMEM43	3p25.1	transmembrane protein 43
70	8	83940	TATDN1	8q24.13	TatD DNase domain containing 1	4715	NDUFB9	8q13.3	NADH dehydrogenase (ubiquinone) 1 beta subcomplex, 9, 22kDa
71	10	11319	ECD	10q22.3	ecdysoneless homolog (Drosophila)	317662	FAM149B1	10q22.2	family with sequence similarity 149, member B1
72	1	79819	WDR78	1p31.3	WD repeat domain 78	57708	MIER1	1p31.3	mesoderm induction early response 1 homolog (Xenopus laevis)
72	12	55259	CASC1	12p12.1	cancer susceptibility candidate 1	144363	LYRM5	12p12.1	LYR motif containing 5
74	4	170960	ZNF721	4p16.3	zinc finger protein 721	54872	PIGG	4p16.3	phosphatidylinositol glycan anchor biosynthesis, class G
74	6	9277	WDR46	6p21.3	WD repeat domain 46	10471	PFDN6	6p21.3	prefoldin subunit 6
74	6	253769	WDR27	6q27	WD repeat domain 27	387263	C6orf120	6q27	chromosome 6 open reading frame 120
74	11	84285	EIF1AD	11q13.1	eukaryotic translation initiation factor 1A domain containing	8815	BANF1	11q13.1	barrier to autointegration factor 1
74	15	90527	DUOXA1	15q21.1	dual oxidase maturation factor 1	53905	DUOX1	15q15.3	dual oxidase 1
75	16	8717	TRADD	16q22	TNFRSF1A-associated via death domain	55336	FBXL8	16q22.1	F-box and leucine-rich repeat protein 8
75	16	83693	HSDL1	16q23.3	hydroxysteroid dehydrogenase like 1	123872	DNAAF1	16q24.1	dynein, axonemal, assembly factor 1
75	17	80755	AARSD1	17q21.31	alanyl-tRNA synthetase domain containing 1	146923	RUNDC1	17q21.31	RUN domain containing 1
76	10	22849	CPEB3	10q23.32	cytoplasmic polyadenylation element binding protein 3	54708	2012-03-05	10q23.32-q23.33	membrane-associated ring finger (C3HC4) 5
76	11	6230	RPS25	11q23.3	ribosomal protein S25	51399	TRAPPC4	11q23.3	trafficking protein particle complex 4
76	22	6767	ST13	22q13.2	suppression of tumorigenicity 13 (colon carcinoma) (Hsp70 interacting protein)	63929	XPNPEP3	22q13.2	X-prolyl aminopeptidase (aminopeptidase P) 3, putative
77	2	84693	MCEE	2p13.3	methylmalonyl CoA epimerase	10199	MPHOSPH10	2p13.3	M-phase phosphoprotein 10 (U3 small nucleolar ribonucleoprotein)
77	12	29080	CCDC59	12q21.31	coiled-coil domain containing 59	84190	C12orf26	12q21.31	chromosome 12 open reading frame 26
78	5	1161	ERCC8	5q12.1	excision repair cross-complementing rodent repair deficiency, complementation group 8	91942	NDUFAF2	5q12.1	NADH dehydrogenase (ubiquinone) 1 alpha subcomplex, assembly factor 2
78	11	143570	XRRA1	11q13.4	X-ray radiation resistance associated 1	9789	SPCS2	11q13.4	signal peptidase complex subunit 2 homolog (S. cerevisiae)
78	16	65993	MRPS34	16p13.3	mitochondrial ribosomal protein S34	197342	EME2	16p13.3	essential meiotic endonuclease 1 homolog 2 (S. pombe)
79	4	201725	C4orf46	4q32.1	chromosome 4 open reading frame 46	2110	ETFDH	4q32-q35	electron-transferring-flavoprotein dehydrogenase
80	5	8841	HDAC3	5q31	histone deacetylase 3	285613	RELL2	5q31.3	RELT-like 2
80	9	22845	DOLK	9q34.11	dolichol kinase	23511	NUP188	9q34.11	nucleoporin 188kDa
80	14	283578	TMED8	14q24.3	transmembrane emp24 protein transport domain containing 8	161394	SAMD15	14q24.3	sterile alpha motif domain containing 15
81	6	25844	YIPF3	6p21.1	Yip1 domain family, member 3	9533	POLR1C	6p21.1	polymerase (RNA) I polypeptide C, 30kDa
81	9	6136	RPL12	9q34	ribosomal protein L12	90678	LRSAM1	9q33.3	leucine rich repeat and sterile alpha motif containing 1
81	12	79039	DDX54	12q24.13	DEAD (Asp-Glu-Ala-Asp) box polypeptide 54	84934	C12orf52	12q24.13	chromosome 12 open reading frame 52
81	14	57062	DDX24	14q32	DEAD (Asp-Glu-Ala-Asp) box polypeptide 24	122509	IFI27L1	14q32.12	interferon, alpha-inducible protein 27-like 1
82	1	9731	CEP104	1p36.32	centrosomal protein 104kDa	1677	DFFB	1p36.3	DNA fragmentation factor, 40kDa, beta polypeptide (caspase-activated DNase)
82	6	84947	SERAC1	6q25.3	serine active site containing 1	404672	GTF2H5	6q25.3	general transcription factor IIH, polypeptide 5
82	14	115817	DHRS1	14q12	dehydrogenase/reductase (SDR family) member 1	161424	C14orf21	14q12	chromosome 14 open reading frame 21
83	2	90957	DHX57	2p22.1	DEAH (Asp-Glu-Ala-Asp/His) box polypeptide 57	729967	MORN2	2p22.1	MORN repeat containing 2
84	7	51657	STYXL1	7q11.23	serine/threonine/tyrosine interacting-like 1	4191	MDH2	7cen-q22	malate dehydrogenase 2, NAD (mitochondrial)
85	11	283219	KCTD21	11q14.1	potassium channel tetramerisation domain containing 21	57558	USP35	11q14.1	ubiquitin specific peptidase 35
86	6	51175	TUBE1	6q21	tubulin, epsilon 1	619208	C6orf225	6q21	chromosome 6 open reading frame 225
86	8	29942	PURG	8p11	purine-rich element binding protein G	7486	WRN	8p12	Werner syndrome, RecQ helicase-like
86	16	146212	KCTD19	16q22.1	potassium channel tetramerisation domain containing 19	55282	LRRC36	16q22.1	leucine rich repeat containing 36
88	9	54932	EXD3	9q34.3	exonuclease 3'-5' domain containing 3	10811	NOXA1	9q34.3	NADPH oxidase activator 1
88	11	220002	CYBASC3	11q12.2	cytochrome b, ascorbate dependent 3	51524	TMEM138	11q12.2	transmembrane protein 138
88	14	55449	C14orf167	14q11.2	chromosome 14 open reading frame 167	10901	DHRS4	14q11.2	dehydrogenase/reductase (SDR family) member 4
89	4	2580	GAK	4p16	cyclin G associated kinase	84286	TMEM175	4p16.3	transmembrane protein 175
89	6	347744	C6orf52	6p24.1	chromosome 6 open reading frame 52	55003	PAK1IP1	6p24.2	PAK1 interacting protein 1
89	6	9477	MED20	6p21.1	mediator complex subunit 20	705	BYSL	6p21.1	bystin-like
89	20	5326	PLAGL2	20q11.21	pleiomorphic adenoma gene-like 2	23509	POFUT1	20q11	protein O-fucosyltransferase 1
90	2	66008	TRAK2	2q33	trafficking protein, kinesin binding 2	55437	STRADB	2q33.1	STE20-related kinase adaptor beta
90	12	8315	BRAP	12q24	BRCA1 associated protein	80724	ACAD10	12q24.12	acyl-CoA dehydrogenase family, member 10
91	3	28990	ASTE1	3q22.1	asteroid homolog 1 (Drosophila)	79858	NEK11	3q22.1	NIMA (never in mitosis gene a)- related kinase 11
91	6	84816	RTN4IP1	6q21	reticulon 4 interacting protein 1	55278	QRSL1	6q21	glutaminyl-tRNA synthase (glutamine-hydrolyzing)-like 1
91	19	729991	MEF2BNB	19p13.11	MEF2B neighbor	8625	RFXANK	19p12	regulatory factor X-associated ankyrin-containing protein
92	10	441549	CDNF	10p13	cerebral dopamine neurotrophic factor	51182	HSPA14	10p13	heat shock 70kDa protein 14
92	20	9054	NFS1	20q11.22	NFS1 nitrogen fixation 1 homolog (S. cerevisiae)	140823	ROMO1	20q11.22	reactive oxygen species modulator 1
93	7	129790	C7orf13	7q36.3	chromosome 7 open reading frame 13	140545	RNF32	7q36	ring finger protein 32
93	17	124995	MRPL10	17q21.32	mitochondrial ribosomal protein L10	90506	LRRC46	17q21.32	leucine rich repeat containing 46
94	3	668	FOXL2	3q23	forkhead box L2	401089	C3orf72	3q22.3	chromosome 3 open reading frame 72
95	15	79719	AAGAB	15q22.33-q23	alpha- and gamma-adaptin binding protein	64799	IQCH	15q23	IQ motif containing H
96	17	58191	CXCL16	17p13	chemokine (C-X-C motif) ligand 16	84225	ZMYND15	17p13.2	zinc finger, MYND-type containing 15
97	5	153339	TMEM167A	5q14.2	transmembrane protein 167A	7518	XRCC4	5q14.2	X-ray repair complementing defective repair in Chinese hamster cells 4
97	9	6837	MED22	9q34.2	mediator complex subunit 22	6130	RPL7A	9q34	ribosomal protein L7a
97	21	84536	C21orf67	21q22.3	chromosome 21 open reading frame 67	85395	FAM207A	21q22.3	family with sequence similarity 207, member A
98	12	83892	KCTD10	12q24.11	potassium channel tetramerisation domain containing 10	89910	UBE3B	12q24.11	ubiquitin protein ligase E3B
98	17	80179	MYO19	17q12	myosin XIX	284098	PIGW	17q12	phosphatidylinositol glycan anchor biosynthesis, class W
99	1	55793	FAM63A	1q21.3	family with sequence similarity 63, member A	58497	PRUNE	1q21	prune homolog (Drosophila)
99	1	81627	TRMT1L	1q25.2	TRM1 tRNA methyltransferase 1-like	54823	SWT1	1q25	SWT1 RNA endoribonuclease homolog (S. cerevisiae)
99	18	498	ATP5A1	18q21	ATP synthase, H+ transporting, mitochondrial F1 complex, alpha subunit 1, cardiac muscle	115106	HAUS1	18q21.1	HAUS augmin-like complex, subunit 1
100	6	221264	AKD1	6q21	adenylate kinase domain containing 1	9896	FIG4	6q21	FIG4 homolog, SAC1 lipid phosphatase domain containing (S. cerevisiae)
100	11	29125	C11orf21	11p15.5	chromosome 11 open reading frame 21	10077	TSPAN32	11p15.5	tetraspanin 32
100	16	56942	CMC2	16q23.2	COX assembly mitochondrial protein 2 homolog (S. cerevisiae)	55839	CENPN	16q23.2	centromere protein N
100	19	199713	NLRP7	19q13.42	NLR family, pyrin domain containing 7	55655	NLRP2	19q13.42	NLR family, pyrin domain containing 2
101	16	9665	KIAA0430	16p13.11	KIAA0430	54820	NDE1	16p13.11	nudE nuclear distribution gene E homolog 1 (A. nidulans)
101	22	84645	C22orf23	22q13.1	chromosome 22 open reading frame 23	5435	POLR2F	22q13.1	polymerase (RNA) II (DNA directed) polypeptide F
102	5	79072	FASTKD3	5p15.31	FAST kinase domains 3	4552	MTRR	5p15.31	5-methyltetrahydrofolate-homocysteine methyltransferase reductase
103	2	55825	PECR	2q35	peroxisomal trans-2-enoyl-CoA reductase	92691	TMEM169	2q35	transmembrane protein 169
104	1	55631	LRRC40	1p31.1	leucine rich repeat containing 40	9295	SRSF11	1p31	serine/arginine-rich splicing factor 11
104	16	23322	RPGRIP1L	16q12.2	RPGRIP1-like	79068	FTO	16q12.2	fat mass and obesity associated
104	19	4701	NDUFA7	19p13.2	NADH dehydrogenase (ubiquinone) 1 alpha subcomplex, 7, 14.5kDa	6234	RPS28	19p13.2	ribosomal protein S28
104	21	9875	URB1	21q22.11	URB1 ribosome biogenesis 1 homolog (S. cerevisiae)	84996	C21orf119	21q22.11	chromosome 21 open reading frame 119
106	5	92255	LMBRD2	5p13.2	LMBR1 domain containing 2	6502	SKP2	5p13	S-phase kinase-associated protein 2 (p45)
106	11	5682	PSMA1	11p15.1	proteasome (prosome, macropain) subunit, alpha type, 1	5140	PDE3B	11p15.1	phosphodiesterase 3B, cGMP-inhibited
107	15	11339	OIP5	15q15.1	Opa interacting protein 5	51203	NUSAP1	15q15.1	nucleolar and spindle associated protein 1
109	2	54497	HEATR5B	2p22.2	HEAT repeat containing 5B	253635	CCDC75	2p22.2	coiled-coil domain containing 75
109	4	113510	HELQ	4q21.23	helicase, POLQ-like	51023	MRPS18C	4q21.23	mitochondrial ribosomal protein S18C
109	12	51499	TRIAP1	12q24.31	TP53 regulated inhibitor of apoptosis 1	283459	GATC	12q24.31	glutamyl-tRNA(Gln) amidotransferase, subunit C homolog (bacterial)
110	9	29882	ANAPC2	9q34.3	anaphase promoting complex subunit 2	8636	SSNA1	9q34.3	Sjogren syndrome nuclear autoantigen 1
110	16	124401	ANKS3	16p13.3	ankyrin repeat and sterile alpha motif domain containing 3	146562	C16orf71	16p13.3	chromosome 16 open reading frame 71
111	2	27013	CNPPD1	2q35	cyclin Pas1/PHO80 domain containing 1	79137	FAM134A	2q35	family with sequence similarity 134, member A
111	19	126308	MOB3A	19p13.3	MOB kinase activator 3A	113177	IZUMO4	19p13.3	IZUMO family member 4
111	X	51248	PDZD11	Xq13.1	PDZ domain containing 11	24137	KIF4A	Xq13.1	kinesin family member 4A
112	4	8310	ACOX3	4p15.3	acyl-CoA oxidase 3, pristanoyl	152992	METTL19	4p16.1	methyltransferase like 19
112	4	6133	RPL9	4p13	ribosomal protein L9	11019	LIAS	4p14	lipoic acid synthetase
112	9	138162	C9orf116	9q34.3	chromosome 9 open reading frame 116	51116	MRPS2	9q34	mitochondrial ribosomal protein S2
112	10	64210	MMS19	10q24-q25	MMS19 nucleotide excision repair homolog (S. cerevisiae)	80019	UBTD1	10q24.2	ubiquitin domain containing 1
112	11	54494	C11orf71	11q23.2	chromosome 11 open reading frame 71	10179	RBM7	11q23.1-q23.2	RNA binding motif protein 7
113	5	54826	GIN1	5q21.1	gypsy retrotransposon integrase 1	23262	PPIP5K2	5q21.1	diphosphoinositol pentakisphosphate kinase 2
113	12	317781	DDX51	12q24.33	DEAD (Asp-Glu-Ala-Asp) box polypeptide 51	79050	NOC4L	12q24.33	nucleolar complex associated 4 homolog (S. cerevisiae)
113	X	10245	TIMM17B	Xp11.23	translocase of inner mitochondrial membrane 17 homolog B (yeast)	10084	PQBP1	Xp11.23	polyglutamine binding protein 1
114	12	144448	TSPAN19	12q21.31	tetraspanin 19	84125	LRRIQ1	12q21.31	leucine-rich repeats and IQ motif containing 1
114	17	30851	TAX1BP3	17p13	Tax1 (human T-cell leukemia virus type I) binding protein 3	83460	TMEM93	17p13.2	transmembrane protein 93
115	14	64112	MOAP1	14q32	modulator of apoptosis 1	26175	C14orf109	14q32.12	chromosome 14 open reading frame 109
115	19	57474	ZNF490	19p13.2	zinc finger protein 490	163049	ZNF791	19p13.2	zinc finger protein 791
116	6	6293	VPS52	6p21.3	vacuolar protein sorting 52 homolog (S. cerevisiae)	6222	RPS18	6p21.3	ribosomal protein S18
116	9	4702	NDUFA8	9q33.2	NADH dehydrogenase (ubiquinone) 1 alpha subcomplex, 8, 19kDa	254956	MORN5	9q33.2	MORN repeat containing 5
117	16	5119	CHMP1A	16q24.3	charged multivesicular body protein 1A	124045	C16orf55	16q24.3	chromosome 16 open reading frame 55
118	2	79635	CCDC121	2p23.3	coiled-coil domain containing 121	11321	GPN1	2p23.3	GPN-loop GTPase 1
118	3	84984	CEP19	3q29	centrosomal protein 19kDa	54965	PIGX	3q29	phosphatidylinositol glycan anchor biosynthesis, class X
118	10	79955	PDZD7	10q24.31	PDZ domain containing 7	81855	SFXN3	10q24.31	sideroflexin 3
118	13	1282	COL4A1	13q34	collagen, type IV, alpha 1	1284	COL4A2	13q34	collagen, type IV, alpha 2
119	6	51567	TDP2	6p22.3-p22.1	tyrosyl-DNA phosphodiesterase 2	55856	ACOT13	6p22.3	acyl-CoA thioesterase 13
119	19	199745	THAP8	19q13.12	THAP domain containing 8	284403	WDR62	19q13.12	WD repeat domain 62
120	7	5395	PMS2	7p22.2	PMS2 postmeiotic segregation increased 2 (S. cerevisiae)	7965	AIMP2	7p22	aminoacyl tRNA synthetase complex-interacting multifunctional protein 2
120	10	1355	COX15	10q24	COX15 homolog, cytochrome c oxidase assembly protein (yeast)	51076	CUTC	10q24.2	cutC copper transporter homolog (E. coli)
120	16	11051	NUDT21	16q12.2	nudix (nucleoside diphosphate linked moiety X)-type motif 21	55239	OGFOD1	16q12.2	2-oxoglutarate and iron-dependent oxygenase domain containing 1
120	16	2588	GALNS	16q24.3	galactosamine (N-acetyl)-6-sulfate sulfatase	51693	TRAPPC2L	16q24.3	trafficking protein particle complex 2-like
121	1	84265	POLR3GL	1q21.1	polymerase (RNA) III (DNA directed) polypeptide G (32kD)-like	284615	ANKRD34A	1q21.1	ankyrin repeat domain 34A
121	9	158067	AK8	9q34.13	adenylate kinase 8	11092	C9orf9	9q34	chromosome 9 open reading frame 9
121	11	11234	HPS5	11p14	Hermansky-Pudlak syndrome 5	2965	GTF2H1	11p15.1-p14	general transcription factor IIH, polypeptide 1, 62kDa
122	1	64216	TFB2M	1q44	transcription factor B2, mitochondrial	163882	CNST	1q44	consortin, connexin sorting protein
122	3	57577	KIAA1407	3q13.31	KIAA1407	79691	QTRTD1	3q13.31	queuine tRNA-ribosyltransferase domain containing 1
122	17	114826	SMYD4	17p13.3	SET and MYND domain containing 4	6117	RPA1	17p13.3	replication protein A1, 70kDa
123	1	388695	LYSMD1	1q21.3	LysM, putative peptidoglycan-binding, domain containing 1	79005	SCNM1	1q21.3	sodium channel modifier 1
123	1	23381	SMG5	1q21.2	smg-5 homolog, nonsense mediated mRNA decay factor (C. elegans)	84283	TMEM79	1q22	transmembrane protein 79
125	15	56851	C15orf24	15q14	chromosome 15 open reading frame 24	161779	PGBD4	15q14	piggyBac transposable element derived 4
126	1	79906	MORN1	1p36.33-p36.32	MORN repeat containing 1	11079	RER1	1p36	RER1 retention in endoplasmic reticulum 1 homolog (S. cerevisiae)
126	8	51001	MTERFD1	8q22.1	MTERF domain containing 1	9791	PTDSS1	8q22	phosphatidylserine synthase 1
126	13	22894	DIS3	13q22.1	DIS3 mitotic control homolog (S. cerevisiae)	10464	PIBF1	13q22.1	progesterone immunomodulatory binding factor 1
126	22	27127	SMC1B	22q13.31	structural maintenance of chromosomes 1B	26150	RIBC2	22q13.31	RIB43A domain with coiled-coils 2
127	X	4111	MAGEA12	Xq28	melanoma antigen family A, 12	158511	CSAG1	Xq28	chondrosarcoma associated gene 1
128	14	55644	OSGEP	14q11.2	O-sialoglycoprotein endopeptidase	328	APEX1	14q11.2	APEX nuclease (multifunctional DNA repair enzyme) 1
128	17	55720	TSR1	17p13.3	TSR1, 20S rRNA accumulation, homolog (S. cerevisiae)	9905	SGSM2	17p13.3	small G protein signaling modulator 2
128	17	5986	RFNG	17q25	RFNG O-fucosylpeptide 3-beta-N-acetylglucosaminyltransferase	2873	GPS1	17q25.3	G protein pathway suppressor 1
130	3	8930	MBD4	3q21.3	methyl-CpG binding domain protein 4	55764	IFT122	3q21	intraflagellar transport 122 homolog (Chlamydomonas)
132	6	57038	RARS2	6q16.1	arginyl-tRNA synthetase 2, mitochondrial	23595	ORC3	6q14.3-q16.1	origin recognition complex, subunit 3
133	9	10807	SDCCAG3	9q34.3	serologically defined colon cancer antigen 3	23203	PMPCA	9q34.3	peptidase (mitochondrial processing) alpha
133	10	403	ARL3	10q23.3	ADP-ribosylation factor-like 3	118980	SFXN2	10q24.32	sideroflexin 2
134	11	4928	NUP98	11p15.5	nucleoporin 98kDa	27315	PGAP2	11p15.5	post-GPI attachment to proteins 2
134	21	10281	DSCR4	21q22.2	Down syndrome critical region gene 4	84677	DSCR8	21q22.2	Down syndrome critical region gene 8
135	11	23647	ARFIP2	11p15	ADP-ribosylation factor interacting protein 2	26515	FXC1	11p15.5-p15.3	fracture callus 1 homolog (rat)
136	3	1154	CISH	3p21.3	cytokine inducible SH2-containing protein	7867	MAPKAPK3	3p21.3	mitogen-activated protein kinase-activated protein kinase 3
136	19	125988	C19orf70	19p13.3	chromosome 19 open reading frame 70	374875	HSD11B1L	19p13.3	hydroxysteroid (11-beta) dehydrogenase 1-like
137	4	57117	INTS12	4q24	integrator complex subunit 12	79807	GSTCD	4q24	glutathione S-transferase, C-terminal domain containing
137	13	26747	NUFIP1	13q14	nuclear fragile X mental retardation protein interacting protein 1	55425	KIAA1704	13q13-q14	KIAA1704
137	17	10189	ALYREF	17q25.3	Aly/REF export factor	51529	ANAPC11	17q25.3	anaphase promoting complex subunit 11
138	1	54834	GDAP2	1p12	ganglioside induced differentiation associated protein 2	10885	WDR3	1p12	WD repeat domain 3
138	2	55654	TMEM127	2q11.2	transmembrane protein 127	9391	CIAO1	2q11.2	cytosolic iron-sulfur protein assembly 1
138	3	79714	CCDC51	3p21.31	coiled-coil domain containing 51	51372	CCDC72	3p21.31	coiled-coil domain containing 72
138	11	23378	RRP8	11p15.4	ribosomal RNA processing 8, methyltransferase, homolog (yeast)	3611	ILK	11p15.4	integrin-linked kinase
138	15	55505	NOP10	15q14-q15	NOP10 ribonucleoprotein homolog (yeast)	256646	C15orf55	15q14	chromosome 15 open reading frame 55
142	5	23107	MRPS27	5q13.2	mitochondrial ribosomal protein S27	79810	PTCD2	5q13.2	pentatricopeptide repeat domain 2
142	17	9343	EFTUD2	17q21.31	elongation factor Tu GTP binding domain containing 2	100528020	FAM187A	17q21.31	family with sequence similarity 187, member A
142	20	5509	PPP1R3D	20q13.3	protein phosphatase 1, regulatory subunit 3D	63939	FAM217B	20q13.33	family with sequence similarity 217, member B
143	1	10717	AP4B1	1p13.2	adaptor-related protein complex 4, beta 1 subunit	64858	DCLRE1B	1p13.2	DNA cross-link repair 1B
143	17	339229	C17orf90	17q25.3	chromosome 17 open reading frame 90	339230	CCDC137	17q25.3	coiled-coil domain containing 137
144	4	54876	DCAF16	4p15.31	DDB1 and CUL4 associated factor 16	64151	NCAPG	4p15.33	non-SMC condensin I complex, subunit G
144	10	11164	NUDT5	10p14	nudix (nucleoside diphosphate linked moiety X)-type motif 5	8872	CDC123	10p13	cell division cycle 123 homolog (S. cerevisiae)
144	16	10328	COX4NB	16q24	COX4 neighbor	1327	COX4I1	16q24.1	cytochrome c oxidase subunit IV isoform 1
145	2	64240	ABCG5	2p21	ATP-binding cassette, sub-family G (WHITE), member 5	64241	ABCG8	2p21	ATP-binding cassette, sub-family G (WHITE), member 8
145	11	120379	PIH1D2	11q23.1	PIH1 domain containing 2	55216	C11orf57	11q23.1	chromosome 11 open reading frame 57
145	16	146434	ZNF597	16p13.3	zinc finger protein 597	79903	NAA60	16p13.3	N(alpha)-acetyltransferase 60, NatF catalytic subunit
145	17	63893	UBE2O	17q25.1	ubiquitin-conjugating enzyme E2O	15	AANAT	17q25	aralkylamine N-acetyltransferase
146	11	100505621	C11orf72	11q13.2	chromosome 11 open reading frame 72	4723	NDUFV1	11q13	NADH dehydrogenase (ubiquinone) flavoprotein 1, 51kDa
148	10	22944	KIN	10p15-p14	KIN, antigenic determinant of recA protein homolog (mouse)	509	ATP5C1	10p15.1	ATP synthase, H+ transporting, mitochondrial F1 complex, gamma polypeptide 1
148	11	79101	TAF1D	11q21	TATA box binding protein (TBP)-associated factor, RNA polymerase I, D, 41kDa	28970	C11orf54	11q21	chromosome 11 open reading frame 54
150	11	4926	NUMA1	11q13	nuclear mitotic apparatus protein 1	220074	LRTOMT	11q13.4	leucine rich transmembrane and 0-methyltransferase domain containing
150	17	28958	CCDC56	17q21	coiled-coil domain containing 56	124817	CNTD1	17q21.31	cyclin N-terminal domain containing 1
151	2	84695	LOXL3	2p13	lysyl oxidase-like 3	1796	DOK1	2p13	docking protein 1, 62kDa (downstream of tyrosine kinase 1)
152	1	10623	POLR3C	1q21.1	polymerase (RNA) III (DNA directed) polypeptide C (62kD)	27246	RNF115	1q21.1	ring finger protein 115
152	17	26151	NAT9	17q25.1	N-acetyltransferase 9 (GCN5-related, putative)	54868	TMEM104	17q25.1	transmembrane protein 104
154	14	51382	ATP6V1D	14q23-q24.2	ATPase, H+ transporting, lysosomal 34kDa, V1 subunit D	1965	EIF2S1	14q23.3	eukaryotic translation initiation factor 2, subunit 1 alpha, 35kDa
155	1	606495	CYB5RL	1p32.3	cytochrome b5 reductase-like	51253	MRPL37	1p32.1	mitochondrial ribosomal protein L37
155	6	51302	CYP39A1	6p21.1-p11.2	cytochrome P450, family 39, subfamily A, polypeptide 1	9481	SLC25A27	6p12.3	solute carrier family 25, member 27
156	11	196294	IMMP1L	11p13	IMP1 inner mitochondrial membrane peptidase-like (S. cerevisiae)	26610	ELP4	11p13	elongation protein 4 homolog (S. cerevisiae)
157	9	2801	GOLGA2	9q34.11	golgin A2	375757	SWI5	9q34.11	SWI5 recombination repair homolog (yeast)
157	17	23729	SHPK	17p13	sedoheptulokinase	1497	CTNS	17p13	cystinosin, lysosomal cystine transporter
157	17	672	BRCA1	17q21	breast cancer 1, early onset	10230	NBR2	17q21	neighbor of BRCA1 gene 2 (non-protein coding)
158	1	54973	CPSF3L	1p36.33	cleavage and polyadenylation specific factor 3-like	80772	GLTPD1	1p36.33	glycolipid transfer protein domain containing 1
158	1	79639	TMEM53	1p34.1	transmembrane protein 53	339541	C1orf228	1p34.1	chromosome 1 open reading frame 228
158	3	9657	IQCB1	3q13.33|3q21.1	IQ motif containing B1	55840	EAF2	3q13.33	ELL associated factor 2
160	20	5111	PCNA	20pter-p12	proliferating cell nuclear antigen	8760	CDS2	20p13	CDP-diacylglycerol synthase (phosphatidate cytidylyltransferase) 2
163	6	55005	RMND1	6q25.1	required for meiotic nuclear division 1 homolog (S. cerevisiae)	79624	C6orf211	6q25.1	chromosome 6 open reading frame 211
165	2	79828	METTL8	2q31.1	methyltransferase like 8	80067	DCAF17	2q31.1	DDB1 and CUL4 associated factor 17
165	14	3320	HSP90AA1	14q32.33	heat shock protein 90kDa alpha (cytosolic), class A member 1	91833	WDR20	14q32.31	WD repeat domain 20
169	2	3030	HADHA	2p23	hydroxyacyl-CoA dehydrogenase/3-ketoacyl-CoA thiolase/enoyl-CoA hydratase (trifunctional protein), alpha subunit	3032	HADHB	2p23	hydroxyacyl-CoA dehydrogenase/3-ketoacyl-CoA thiolase/enoyl-CoA hydratase (trifunctional protein), beta subunit
169	16	25880	TMEM186	16p13.2	transmembrane protein 186	5373	PMM2	16p13	phosphomannomutase 2
169	22	7290	HIRA	22q11.2|22q11.21	HIR histone cell cycle regulation defective homolog A (S. cerevisiae)	64976	MRPL40	22q11.2	mitochondrial ribosomal protein L40
170	X	6399	TRAPPC2	Xp22	trafficking protein particle complex 2	8481	OFD1	Xp22	oral-facial-digital syndrome 1
171	2	90423	ATP6V1E2	2p21	ATPase, H+ transporting, lysosomal 31kDa, V1 subunit E2	23433	RHOQ	2p21	ras homolog gene family, member Q
171	19	126526	C19orf47	19q13.2	chromosome 19 open reading frame 47	23646	PLD3	19q13.2	phospholipase D family, member 3
172	3	57129	MRPL47	3q26.33	mitochondrial ribosomal protein L47	4711	NDUFB5	3q26.33	NADH dehydrogenase (ubiquinone) 1 beta subcomplex, 5, 16kDa
172	14	6166	RPL36AL	14q21	ribosomal protein L36a-like	4247	MGAT2	14q21	mannosyl (alpha-1,6-)-glycoprotein beta-1,2-N-acetylglucosaminyltransferase
173	7	84277	DNAJC30	7q11.23	DnaJ (Hsp40) homolog, subfamily C, member 30	114049	WBSCR22	-	Williams Beuren syndrome chromosome region 22
173	10	51013	EXOSC1	10q24	exosome component 1	84287	ZDHHC16	10q24.1	zinc finger, DHHC-type containing 16
174	11	6734	SRPR	11q24.2	signal recognition particle receptor (docking protein)	55572	FOXRED1	11q24.2	FAD-dependent oxidoreductase domain containing 1
176	6	221468	TMEM217	6p21.2	transmembrane protein 217	55633	TBC1D22B	6p21.2	TBC1 domain family, member 22B
176	14	4707	NDUFB1	14q32.12	NADH dehydrogenase (ubiquinone) 1 beta subcomplex, 1, 7kDa	53981	CPSF2	14q31.1	cleavage and polyadenylation specific factor 2, 100kDa
177	1	4998	ORC1	1p32	origin recognition complex, subunit 1	84950	PRPF38A	1p32.3	PRP38 pre-mRNA processing factor 38 (yeast) domain containing A
177	22	79087	ALG12	22q13.33	asparagine-linked glycosylation 12, alpha-1,6-mannosyltransferase homolog (S. cerevisiae)	79174	CRELD2	22q13.33	cysteine-rich with EGF-like domains 2
179	7	28959	TMEM176B	7q36.1	transmembrane protein 176B	55365	TMEM176A	7q36.1	transmembrane protein 176A
179	17	23293	SMG6	17p13.3	smg-6 homolog, nonsense mediated mRNA decay factor (C. elegans)	63826	SRR	17p13	serine racemase
179	17	23210	JMJD6	17q25	jumonji domain containing 6	124512	METTL23	17q25.1	methyltransferase like 23
180	17	6388	SDF2	17q11.2	stromal cell-derived factor 2	6830	SUPT6H	17q11.2	suppressor of Ty 6 homolog (S. cerevisiae)
181	1	91687	CENPL	1q25.1	centromere protein L	55157	DARS2	1q25.1	aspartyl-tRNA synthetase 2, mitochondrial
181	9	883	CCBL1	9q34.11	cysteine conjugate-beta lyase, cytoplasmic	56262	LRRC8A	9q34.11	leucine rich repeat containing 8 family, member A
182	1	8574	AKR7A2	1p36.13	aldo-keto reductase family 7, member A2 (aflatoxin aldehyde reductase)	54896	PQLC2	1p36.13	PQ loop repeat containing 2
182	10	84833	USMG5	10q24.33	up-regulated during skeletal muscle growth 5 homolog (mouse)	22984	PDCD11	10q24.33	programmed cell death 11
183	2	54884	RETSAT	2p11.2	retinol saturase (all-trans-retinol 13,14-reductase)	84173	ELMOD3	2p11.2	ELMO/CED-12 domain containing 3
183	6	6890	TAP1	6p21.3	transporter 1, ATP-binding cassette, sub-family B (MDR/TAP)	5698	PSMB9	6p21.3	proteasome (prosome, macropain) subunit, beta type, 9 (large multifunctional peptidase 2)
184	7	8910	SGCE	7q21.3	sarcoglycan, epsilon	23089	PEG10	7q21	paternally expressed 10
186	12	83448	PUS7L	12q12	pseudouridylate synthase 7 homolog (S. cerevisiae)-like	51135	IRAK4	12q12	interleukin-1 receptor-associated kinase 4
187	1	27097	TAF5L	1q42.13	TAF5-like RNA polymerase II, p300/CBP-associated factor (PCAF)-associated factor, 65kDa	9816	URB2	1q42.13	URB2 ribosome biogenesis 2 homolog (S. cerevisiae)
188	11	113130	CDCA5	11q12.1	cell division cycle associated 5	7542	ZFPL1	11q13	zinc finger protein-like 1
188	19	199746	U2AF1L4	19q13.12	U2 small nuclear RNA auxiliary factor 1-like 4	55851	PSENEN	19q13.12	presenilin enhancer 2 homolog (C. elegans)
189	9	85026	C9orf37	9q34.3	chromosome 9 open reading frame 37	79813	EHMT1	9q34.3	euchromatic histone-lysine N-methyltransferase 1
189	16	84138	SLC7A6OS	16q22.1	solute carrier family 7, member 6 opposite strand	54496	PRMT7	16q22.1	protein arginine methyltransferase 7
189	20	6790	AURKA	20q13	aurora kinase A	1477	CSTF1	20q13.2	cleavage stimulation factor, 3' pre-RNA, subunit 1, 50kDa
190	3	55349	CHDH	3p21.1	choline dehydrogenase	55540	IL17RB	3p21.1	interleukin 17 receptor B
190	6	8340	HIST1H2BL	6p22.1	histone cluster 1, H2bl	8329	HIST1H2AI	6p22.1	histone cluster 1, H2ai
190	11	4863	NPAT	11q22-q23	nuclear protein, ataxia-telangiectasia locus	472	ATM	11q22-q23	ataxia telangiectasia mutated
190	X	1069	CETN2	Xq28	centrin, EF-hand protein, 2	50814	NSDHL	Xq28	NAD(P) dependent steroid dehydrogenase-like
191	2	151011	2012-09-10	2q13	septin 10	65124	SOWAHC	2q13	sosondowah ankyrin repeat domain family member C
191	8	51110	LACTB2	8p22-q22.3	lactamase, beta 2	389668	XKR9	8q13.3	XK, Kell blood group complex subunit-related family, member 9
192	6	4594	MUT	6p12.3	methylmalonyl CoA mutase	55166	CENPQ	6p12.3	centromere protein Q
192	X	54830	NUP62CL	Xq22.3	nucleoporin 62kDa C-terminal like	139212	CXorf41	Xq22.3	chromosome X open reading frame 41
193	22	11200	CHEK2	22q11|22q12.1	checkpoint kinase 2	150274	HSCB	22q12.1	HscB iron-sulfur cluster co-chaperone homolog (E. coli)
194	9	3190	HNRNPK	9q21.32-q21.33	heterogeneous nuclear ribonucleoprotein K	80010	RMI1	9q21.32	RMI1, RecQ mediated genome instability 1, homolog (S. cerevisiae)
194	22	7263	TST	22q13.1	thiosulfate sulfurtransferase (rhodanese)	4357	MPST	22q13.1	mercaptopyruvate sulfurtransferase
195	3	285282	RABL3	3q13.33	RAB, member of RAS oncogene family-like 3	2960	GTF2E1	3q21-q24	general transcription factor IIE, polypeptide 1, alpha 56kDa
195	3	27230	SERP1	3q25.1	stress-associated endoplasmic reticulum protein 1	83939	EIF2A	3q25.1	eukaryotic translation initiation factor 2A, 65kDa
195	17	5697	PYY	17q21.1	peptide YY	162417	NAGS	17q21.31	N-acetylglutamate synthase
196	1	23421	ITGB3BP	1p31.3	integrin beta 3 binding protein (beta3-endonexin)	84455	EFCAB7	1p31.3	EF-hand calcium binding domain 7
196	2	8890	EIF2B4	2p23.3	eukaryotic translation initiation factor 2B, subunit 4 delta, 67kDa	9784	SNX17	2p23-p22	sorting nexin 17
196	4	201798	TIGD4	4q31.3	tigger transposable element derived 4	27236	ARFIP1	4q31.3	ADP-ribosylation factor interacting protein 1
196	5	10307	APBB3	5q31	amyloid beta (A4) precursor protein-binding, family B, member 3	113829	SLC35A4	5q31.3	solute carrier family 35, member A4
196	7	221914	GPC2	7q22.1	glypican 2	10734	STAG3	7q22.1	stromal antigen 3
196	12	8683	SRSF9	12q24.31	serine/arginine-rich splicing factor 9	8655	DYNLL1	12q24.23	dynein, light chain, LC8-type 1
197	2	7701	ZNF142	2q35	zinc finger protein 142	617	BCS1L	2q33	BCS1-like (S. cerevisiae)
197	19	84807	NFKBID	19q13.12	nuclear factor of kappa light polypeptide gene enhancer in B-cells inhibitor, delta	10870	HCST	19q13.1	hematopoietic cell signal transducer
198	2	54454	ATAD2B	2p24.1-p23.3	ATPase family, AAA domain containing 2B	165324	UBXN2A	2p23.3	UBX domain protein 2A
198	19	83983	TSSK6	19p13.11	testis-specific serine kinase 6	51079	NDUFA13	19p13.2	NADH dehydrogenase (ubiquinone) 1 alpha subcomplex, 13
199	1	26232	FBXO2	1p36.22	F-box protein 2	93611	FBXO44	1p36.22	F-box protein 44
199	10	64376	IKZF5	10q26	IKAROS family zinc finger 5 (Pegasus)	36	ACADSB	10q26.13	acyl-CoA dehydrogenase, short/branched chain
200	1	126661	CCDC163P	1p34.1	coiled-coil domain containing 163, pseudogene	25974	MMACHC	1p34.1	methylmalonic aciduria (cobalamin deficiency) cblC type, with homocystinuria
201	3	25847	ANAPC13	3q22.2	anaphase promoting complex subunit 13	80254	CEP63	3q22.2	centrosomal protein 63kDa
201	16	51728	POLR3K	16p13.3	polymerase (RNA) III (DNA directed) polypeptide K, 12.3 kDa	79622	SNRNP25	16p13.3	small nuclear ribonucleoprotein 25kDa (U11/U12)
202	15	619189	SERINC4	15q15.3	serine incorporator 4	25764	C15orf63	15q15.3	chromosome 15 open reading frame 63
202	19	125972	CALR3	19p13.11	calreticulin 3	84167	C19orf44	19p13.11	chromosome 19 open reading frame 44
203	2	23178	PASK	2q37.3	PAS domain containing serine/threonine kinase	5510	PPP1R7	2q37.3	protein phosphatase 1, regulatory subunit 7
203	9	51759	C9orf78	9q34.11	chromosome 9 open reading frame 78	10868	USP20	9q34.11	ubiquitin specific peptidase 20
203	14	84932	RAB2B	14q11.2	RAB2B, member RAS oncogene family	9878	TOX4	14q11.2	TOX high mobility group box family member 4
203	17	339210	C17orf67	17q22	chromosome 17 open reading frame 67	8526	DGKE	17q22	diacylglycerol kinase, epsilon 64kDa
203	20	10287	RGS19	20q13.33	regulator of G-protein signaling 19	4987	OPRL1	20q13.33	opiate receptor-like 1
205	2	8575	PRKRA	2q31.2	protein kinase, interferon-inducible double stranded RNA dependent activator	494513	DFNB59	2q31.2	deafness, autosomal recessive 59
205	5	29102	DROSHA	5p13.3	drosha, ribonuclease type III	55322	C5orf22	5p13.3	chromosome 5 open reading frame 22
205	17	10476	ATP5H	17q25	ATP synthase, H+ transporting, mitochondrial Fo complex, subunit d	23510	KCTD2	17q25.1	potassium channel tetramerisation domain containing 2
206	6	8330	HIST1H2AK	6p22.1	histone cluster 1, H2ak	8341	HIST1H2BN	6p22.1	histone cluster 1, H2bn
206	11	392	ARHGAP1	11p11.2	Rho GTPase activating protein 1	79797	ZNF408	11p11.2	zinc finger protein 408
207	17	58485	TRAPPC1	17p13.1	trafficking protein particle complex 1	116840	CNTROB	17p13.1	centrobin, centrosomal BRCA2 interacting protein
207	17	79877	DCAKD	17q21.31	dephospho-CoA kinase domain containing	4836	NMT1	17q21.31	N-myristoyltransferase 1
208	1	163786	SASS6	1p21.2	spindle assembly 6 homolog (C. elegans)	54482	CCDC76	1p21.2	coiled-coil domain containing 76
208	4	92305	TMEM129	4p16.3	transmembrane protein 129	10460	TACC3	4p16.3	transforming, acidic coiled-coil containing protein 3
208	11	81930	KIF18A	11p14.1	kinesin family member 18A	196074	METTL15	11p14.1	methyltransferase like 15
209	12	89894	TMEM116	12q24.13	transmembrane protein 116	10961	ERP29	12q24.13	endoplasmic reticulum protein 29
210	15	6124	RPL4	15q22	ribosomal protein L4	55055	ZWILCH	15q22.31	Zwilch, kinetochore associated, homolog (Drosophila)
211	8	81790	RNF170	8p11.21	ring finger protein 170	84376	HOOK3	8p11.21	hook homolog 3 (Drosophila)
211	11	7761	ZNF214	11p15.4	zinc finger protein 214	338323	NLRP14	11p15.4	NLR family, pyrin domain containing 14
211	11	256364	EML3	11q12.3	echinoderm microtubule associated protein like 3	6094	ROM1	11q13	retinal outer segment membrane protein 1
211	11	9159	PCSK7	11q23-q24	proprotein convertase subtilisin/kexin type 7	257160	RNF214	11q23.3	ring finger protein 214
211	19	84079	ANKRD27	19q13.11	ankyrin repeat domain 27 (VPS9 domain)	388531	RGS9BP	19q13.11	regulator of G protein signaling 9 binding protein
211	20	10005	ACOT8	20q13.12	acyl-CoA thioesterase 8	140831	ZSWIM3	20q13.12	zinc finger, SWIM-type containing 3
212	6	6257	RXRB	6p21.3	retinoid X receptor, beta	7922	SLC39A7	6p21.3	solute carrier family 39 (zinc transporter), member 7
213	3	9868	TOMM70A	3q12.2	translocase of outer mitochondrial membrane 70 homolog A (S. cerevisiae)	348801	LNP1	3q12.2	leukemia NUP98 fusion partner 1
213	12	51699	VPS29	12q24	vacuolar protein sorting 29 homolog (S. cerevisiae)	144715	RAD9B	12q24.11	RAD9 homolog B (S. pombe)
213	X	8243	SMC1A	Xp11.22-p11.21	structural maintenance of chromosomes 1A	158787	RIBC1	Xp11.22	RIB43A domain with coiled-coils 1
215	6	8331	HIST1H2AJ	6p22.1	histone cluster 1, H2aj	8342	HIST1H2BM	6p22.1	histone cluster 1, H2bm
216	1	149371	EXOC8	1q42.2	exocyst complex component 8	83932	C1orf124	1q42.12-q43	chromosome 1 open reading frame 124
216	4	55345	C4orf21	4q25	chromosome 4 open reading frame 21	51574	LARP7	4q25	La ribonucleoprotein domain family, member 7
216	9	23071	ERP44	9q31.1	endoplasmic reticulum protein 44	27130	INVS	9q31	inversin
216	16	65057	ACD	16q22.1	adrenocortical dysplasia homolog (mouse)	50855	PARD6A	16q22.1	par-6 partitioning defective 6 homolog alpha (C. elegans)
217	16	2975	GTF3C1	16p12	general transcription factor IIIC, polypeptide 1, alpha 220kDa	23247	KIAA0556	16p12.1	KIAA0556
218	11	83638	C11orf68	11q13.1	chromosome 11 open reading frame 68	10589	DRAP1	11q13.3	DR1-associated protein 1 (negative cofactor 2 alpha)
218	19	79934	ADCK4	19q13.2	aarF domain containing kinase 4	80271	ITPKC	19q13.1	inositol-trisphosphate 3-kinase C
219	6	8347	HIST1H2BC	6p22.1	histone cluster 1, H2bc	8334	HIST1H2AC	6p22.1	histone cluster 1, H2ac
220	4	836	CASP3	4q34	caspase 3, apoptosis-related cysteine peptidase	201973	CCDC111	4q35.1	coiled-coil domain containing 111
220	17	146705	C17orf56	17q25.3	chromosome 17 open reading frame 56	284184	C17orf89	17q25.3	chromosome 17 open reading frame 89
221	1	9410	SNRNP40	1p35.2	small nuclear ribonucleoprotein 40kDa (U5)	51538	ZCCHC17	1p35.2	zinc finger, CCHC domain containing 17
221	15	4649	MYO9A	15q22-q23	myosin IXA	123228	SENP8	15q23	SUMO/sentrin specific peptidase family member 8
222	12	5965	RECQL	12p12	RecQ protein-like (DNA helicase Q1-like)	51026	GOLT1B	12p12.1	golgi transport 1B
223	16	25839	COG4	16q22.1	component of oligomeric golgi complex 4	23450	SF3B3	16q22.1	splicing factor 3b, subunit 3, 130kDa
225	1	79693	YRDC	1p34.3	yrdC domain containing (E. coli)	127687	C1orf122	1p34.3	chromosome 1 open reading frame 122
226	19	9667	SAFB2	19p13.3	scaffold attachment factor B2	6294	SAFB	19p13.3-p13.2	scaffold attachment factor B
228	6	7936	RDBP	6p21.3	RD RNA binding protein	6499	SKIV2L	6p21	superkiller viralicidic activity 2-like (S. cerevisiae)
229	12	2305	FOXM1	12p13	forkhead box M1	83695	C12orf32	12p13.33	chromosome 12 open reading frame 32
229	17	51174	TUBD1	17q23.1	tubulin, delta 1	6198	RPS6KB1	17q23.1	ribosomal protein S6 kinase, 70kDa, polypeptide 1
230	1	81573	ANKRD13C	1p32.3-p31.3	ankyrin repeat domain 13C	11147	HHLA3	1p31.1	HERV-H LTR-associating 3
230	4	55646	LYAR	4p16.3	Ly1 antibody reactive homolog (mouse)	166793	ZBTB49	4p16.3	zinc finger and BTB domain containing 49
232	19	56949	XAB2	19p13.2	XPA binding protein 2	100131801	C19orf79	19p13.2	chromosome 19 open reading frame 79
235	17	90410	IFT20	17q11.2	intraflagellar transport 20 homolog (Chlamydomonas)	7126	TNFAIP1	17q22-q23	tumor necrosis factor, alpha-induced protein 1 (endothelial)
235	18	23556	PIGN	18q21.33	phosphatidylinositol glycan anchor biosynthesis, class N	57614	KIAA1468	18q21.33	KIAA1468
236	2	79586	CHPF	2q35	chondroitin polymerizing factor	130612	TMEM198	2q35	transmembrane protein 198
236	4	57587	KIAA1430	4q35.1	KIAA1430	83891	SNX25	4q35.1	sorting nexin 25
236	11	51074	APIP	11p13	APAF1 interacting protein	8050	PDHX	11p13	pyruvate dehydrogenase complex, component X
239	13	440145	MZT1	13q22.1	mitotic spindle organizing protein 1	79866	BORA	13q22.1	bora, aurora kinase A activator
240	6	8336	HIST1H2AM	6p22.1	histone cluster 1, H2am	8348	HIST1H2BO	6p22.1	histone cluster 1, H2bo
241	16	9074	CLDN6	16p13.3	claudin 6	51330	TNFRSF12A	16p13.3	tumor necrosis factor receptor superfamily, member 12A
242	1	55105	GPATCH2	1q41	G patch domain containing 2	128153	SPATA17	1q41	spermatogenesis associated 17
242	7	5189	PEX1	7q21.2	peroxisomal biogenesis factor 1	84060	RBM48	7q21.2	RNA binding motif protein 48
242	13	80209	PROSER1	13q13.3	proline and serine rich 1	387921	NHLRC3	13q13.3	NHL repeat containing 3
244	9	23307	FKBP15	9q32	FK506 binding protein 15, 133kDa	1317	SLC31A1	9q31-q32	solute carrier family 31 (copper transporters), member 1
245	5	285672	SREK1IP1	5q12.3	SREK1-interacting protein 1	10283	CWC27	5q12.3	CWC27 spliceosome-associated protein homolog (S. cerevisiae)
247	11	29087	THYN1	11q25	thymocyte nuclear protein 1	27034	ACAD8	11q25	acyl-CoA dehydrogenase family, member 8
247	21	54058	C21orf58	21q22.3	chromosome 21 open reading frame 58	5116	PCNT	21q22.3	pericentrin
248	1	51150	SDF4	1p36.33	stromal cell derived factor 4	126792	B3GALT6	1p36.33	UDP-Gal:betaGal beta 1,3-galactosyltransferase polypeptide 6
248	1	92815	HIST3H2A	1q42.13	histone cluster 3, H2a	128312	HIST3H2BB	1q42.13	histone cluster 3, H2bb
248	8	8667	EIF3H	8q24.11	eukaryotic translation initiation factor 3, subunit H	84294	UTP23	8q24.11	UTP23, small subunit (SSU) processome component, homolog (yeast)
249	12	65117	RSRC2	12q24.31	arginine/serine-rich coiled-coil 2	9735	KNTC1	12q24.31	kinetochore associated 1
249	14	51550	CINP	14q32.31	cyclin-dependent kinase 2 interacting protein	9895	TECPR2	14q32.31	tectonin beta-propeller repeat containing 2
253	12	79794	C12orf49	12q24.22	chromosome 12 open reading frame 49	84900	RNFT2	12q24.22	ring finger protein, transmembrane 2
254	22	27351	PPPDE2	22q13.2	PPPDE peptidase domain containing 2	2547	XRCC6	22q13.2	X-ray repair complementing defective repair in Chinese hamster cells 6
255	2	57695	USP37	2q35	ubiquitin specific peptidase 37	9125	RQCD1	2q35	RCD1 required for cell differentiation1 homolog (S. pombe)
256	17	91647	ATPAF2	17p11.2	ATP synthase mitochondrial F1 complex assembly factor 2	79018	C17orf39	17p11.2	chromosome 17 open reading frame 39
257	14	55012	PPP2R3C	14q13.2	protein phosphatase 2, regulatory subunit B'', gamma	9692	KIAA0391	14q13.2	KIAA0391
257	19	126298	IRGQ	19q13.31	immunity-related GTPase family, Q	79177	ZNF576	19q13.31	zinc finger protein 576
257	20	55370	PPP4R1L	20q13.32	protein phosphatase 4, regulatory subunit 1-like	57403	RAB22A	20q13.32	RAB22A, member RAS oncogene family
259	1	9507	ADAMTS4	1q21-q23	ADAM metallopeptidase with thrombospondin type 1 motif, 4	4720	NDUFS2	1q23	NADH dehydrogenase (ubiquinone) Fe-S protein 2, 49kDa (NADH-coenzyme Q reductase)
263	16	400555	C16orf85	16q24.2	chromosome 16 open reading frame 85	124245	ZC3H18	16q24.2	zinc finger CCCH-type containing 18
264	11	10522	DEAF1	11p15.5	deformed epidermal autoregulatory factor 1 (Drosophila)	283232	TMEM80	11p15.5	transmembrane protein 80
265	9	203259	C9orf25	9p13.3	chromosome 9 open reading frame 25	27019	DNAI1	9p13.3	dynein, axonemal, intermediate chain 1
266	12	84324	SARNP	12q13.2	SAP domain containing ribonucleoprotein	29095	ORMDL2	12q13.2	ORM1-like 2 (S. cerevisiae)
266	17	84923	FAM104A	17q25.1	family with sequence similarity 104, member A	55028	C17orf80	17q25.1	chromosome 17 open reading frame 80
266	19	55150	C19orf73	19q13.33	chromosome 19 open reading frame 73	8541	PPFIA3	19q13.33	protein tyrosine phosphatase, receptor type, f polypeptide (PTPRF), interacting protein (liprin), alpha 3
268	9	6836	SURF4	9q34.2	surfeit 4	169436	C9orf96	9q34.2	chromosome 9 open reading frame 96
270	4	132989	C4orf36	4q21.3	chromosome 4 open reading frame 36	4299	AFF1	4q21	AF4/FMR2 family, member 1
271	17	23399	CTDNEP1	17p13	CTD nuclear envelope phosphatase 1	23587	C17orf81	17p13.1	chromosome 17 open reading frame 81
273	11	256329	C11orf35	11p15.5	chromosome 11 open reading frame 35	8045	RASSF7	11p15.5	Ras association (RalGDS/AF-6) domain family (N-terminal) member 7
277	6	3013	HIST1H2AD	6p21.3	histone cluster 1, H2ad	8343	HIST1H2BF	6p22.1	histone cluster 1, H2bf
278	10	9937	DCLRE1A	10q25.1	DNA cross-link repair 1A	374354	NHLRC2	10q25.3	NHL repeat containing 2
279	19	84902	CEP89	19q13.11	centrosomal protein 89kDa	91442	C19orf40	19q13.11	chromosome 19 open reading frame 40
281	16	7284	TUFM	16p11.2	Tu translation elongation factor, mitochondrial	25970	SH2B1	16p11.2	SH2B adaptor protein 1
282	12	55785	FGD6	12q22	FYVE, RhoGEF and PH domain containing 6	55591	VEZT	12q22	vezatin, adherens junctions transmembrane protein
284	6	85236	HIST1H2BK	6p21.33	histone cluster 1, H2bk	85235	HIST1H2AH	6p21.33	histone cluster 1, H2ah
284	19	54623	PAF1	19q13.1	Paf1, RNA polymerase II associated factor, homolog (S. cerevisiae)	55588	MED29	19q13.2	mediator complex subunit 29
285	19	11316	COPE	19p13.11	coatomer protein complex, subunit epsilon	54555	DDX49	19p12	DEAD (Asp-Glu-Ala-Asp) box polypeptide 49
287	6	4201	MEA1	6p21.3-p21.1	male-enhanced antigen 1	116138	KLHDC3	6p21.1	kelch domain containing 3
289	19	115948	CCDC151	19p13.2	coiled-coil domain containing 151	5589	PRKCSH	19p13.2	protein kinase C substrate 80K-H
290	17	6427	SRSF2	17q25.1	serine/arginine-rich splicing factor 2	79157	MFSD11	17q25	major facilitator superfamily domain containing 11
291	6	8970	HIST1H2BJ	6p22.1	histone cluster 1, H2bj	8969	HIST1H2AG	6p22.1	histone cluster 1, H2ag
292	1	84217	ZMYND12	1p34.2	zinc finger, MYND-type containing 12	79717	PPCS	1p34.2	phosphopantothenoylcysteine synthetase
293	1	8349	HIST2H2BE	1q21.2	histone cluster 2, H2be	8338	HIST2H2AC	1q21.2	histone cluster 2, H2ac
293	4	152641	C4orf38	4q35.1	chromosome 4 open reading frame 38	80014	WWC2	4q35.1	WW and C2 domain containing 2
293	6	8339	HIST1H2BG	6p21.3	histone cluster 1, H2bg	3012	HIST1H2AE	6p22.1	histone cluster 1, H2ae
294	15	55180	LINS	15q26.3	lines homolog (Drosophila)	140460	ASB7	-	ankyrin repeat and SOCS box containing 7
294	20	8813	DPM1	20q13.13	dolichyl-phosphate mannosyltransferase polypeptide 1, catalytic subunit	27304	MOCS3	20q13.13	molybdenum cofactor synthesis 3
295	19	8677	STX10	19p13.2	syntaxin 10	9592	IER2	19p13.2	immediate early response 2
298	19	6633	SNRPD2	19q13.2	small nuclear ribonucleoprotein D2 polypeptide 16.5kDa	54814	QPCTL	19q13.32	glutaminyl-peptide cyclotransferase-like
300	17	339201	C17orf65	17q21.31	chromosome 17 open reading frame 65	79089	TMUB2	17q21.31	transmembrane and ubiquitin-like domain containing 2
301	17	348235	SKA2	17q22	spindle and kinetochore associated complex subunit 2	55771	PRR11	17q22	proline rich 11
302	X	4515	MTCP1	Xq28	mature T-cell proliferation 1	79184	BRCC3	Xq28	BRCA1/BRCA2-containing complex, subunit 3
303	1	574432	C1orf148	1q42.13	chromosome 1 open reading frame 148	200205	IBA57	1q42.13	IBA57, iron-sulfur cluster assembly homolog (S. cerevisiae)
303	2	554251	FBXO48	2p13.3	F-box protein 48	200558	APLF	2p13.3	aprataxin and PNKP like factor
303	11	26005	C2CD3	11q13.4	C2 calcium-dependent domain containing 3	51400	PPME1	11q13.4	protein phosphatase methylesterase 1
304	21	94104	GCFC1	21q21.3	GC-rich sequence DNA-binding factor 1	54067	C21orf49	21q22.11	chromosome 21 open reading frame 49
307	2	14	AAMP	2q35	angio-associated, migratory cell protein	25953	PNKD	2q35	paroxysmal nonkinesigenic dyskinesia
307	3	8314	BAP1	3p21.31-p21.2	BRCA1 associated protein-1 (ubiquitin carboxy-terminal hydrolase)	51533	PHF7	3p21.1	PHD finger protein 7
307	6	134637	ADAT2	6q24.2	adenosine deaminase, tRNA-specific 2	8504	PEX3	6q24.2	peroxisomal biogenesis factor 3
308	1	79573	TTC13	1q42.2	tetratricopeptide repeat domain 13	64801	ARV1	1q42.2	ARV1 homolog (S. cerevisiae)
309	14	5721	PSME2	14q11.2	proteasome (prosome, macropain) activator subunit 2 (PA28 beta)	55072	RNF31	14q11.2	ring finger protein 31
312	19	57794	SUGP1	19p13.11	SURP and G patch domain containing 1	23383	MAU2	19p13.11	MAU2 chromatid cohesion factor homolog (C. elegans)
314	1	9403	2012-09-15	1p31	15 kDa selenoprotein	9653	HS2ST1	1p22.3	heparan sulfate 2-O-sulfotransferase 1
314	6	7172	TPMT	6p22.3	thiopurine S-methyltransferase	221656	KDM1B	6p22.3	lysine (K)-specific demethylase 1B
315	20	51605	TRMT6	20p12.3	tRNA methyltransferase 6 homolog (S. cerevisiae)	84515	MCM8	20p12.3	minichromosome maintenance complex component 8
315	20	27131	SNX5	20p11	sorting nexin 5	92667	C20orf72	20p11.23	chromosome 20 open reading frame 72
315	X	541465	CT45A6	Xq26.3	cancer/testis antigen family 45, member A6	55511	SAGE1	Xq26	sarcoma antigen 1
316	1	10092	ARPC5	1q25.3	actin related protein 2/3 complex, subunit 5, 16kDa	23179	RGL1	1q25.3	ral guanine nucleotide dissociation stimulator-like 1
317	7	57037	ANKMY2	7p21	ankyrin repeat and MYND domain containing 2	28969	BZW2	7p21.1	basic leucine zipper and W2 domains 2
317	7	136647	C7orf11	7p14.1	chromosome 7 open reading frame 11	79783	C7orf10	7p14.1	chromosome 7 open reading frame 10
318	5	6620	SNCB	5q35	synuclein, beta	253314	EIF4E1B	5q35.2	eukaryotic translation initiation factor 4E family member 1B
320	19	374899	ZNF829	19q13.12	zinc finger protein 829	374900	ZNF568	19q13.12	zinc finger protein 568
321	16	90864	SPSB3	16p13.3	splA/ryanodine receptor domain and SOCS box containing 3	10101	NUBP2	16p13.3	nucleotide binding protein 2
322	8	81858	SHARPIN	8q24.3	SHANK-associated RH domain interactor	84232	MAF1	8q24.3	MAF1 homolog (S. cerevisiae)
326	12	80184	CEP290	12q21.32	centrosomal protein 290kDa	160418	TMTC3	12q21.32	transmembrane and tetratricopeptide repeat containing 3
328	17	10609	LEPREL4	17q21.2	leprecan-like 4	60681	FKBP10	17q21.2	FK506 binding protein 10, 65 kDa
332	17	7083	TK1	17q23.2-q25.3	thymidine kinase 1, soluble	125061	AFMID	17q25.3	arylformamidase
338	17	388324	INCA1	17p13.2	inhibitor of CDK, cyclin A1 interacting protein 1	10749	KIF1C	17p13.2	kinesin family member 1C
338	22	25807	RHBDD3	22q12.2	rhomboid domain containing 3	2130	EWSR1	22q12.2	Ewing sarcoma breakpoint region 1
339	2	9270	ITGB1BP1	2p25.2	integrin beta 1 binding protein 1	51692	CPSF3	2p25.1	cleavage and polyadenylation specific factor 3, 73kDa
344	2	79677	SMC6	2p24.2	structural maintenance of chromosomes 6	348654	GEN1	2p24.2	Gen endonuclease homolog 1 (Drosophila)
344	10	64429	ZDHHC6	10q25.2	zinc finger, DHHC-type containing 6	143187	VTI1A	10q25.2	vesicle transport through interaction with t-SNAREs homolog 1A (yeast)
345	9	85365	ALG2	9q22.33	asparagine-linked glycosylation 2, alpha-1,3-mannosyltransferase homolog (S. cerevisiae)	10952	SEC61B	9q22.32-q31.3	Sec61 beta subunit
346	10	92482	BBIP1	10q25.2	BBSome interacting protein 1	8036	SHOC2	10q25	soc-2 suppressor of clear homolog (C. elegans)
347	6	221613	HIST1H2AA	6p22.2	histone cluster 1, H2aa	255626	HIST1H2BA	6p22.2	histone cluster 1, H2ba
349	17	57659	ZBTB4	17p13.1	zinc finger and BTB domain containing 4	5430	POLR2A	17p13.1	polymerase (RNA) II (DNA directed) polypeptide A, 220kDa
350	19	147719	LYPD4	19q13.2	LY6/PLAUR domain containing 4	63946	DMRTC2	19q13.2	DMRT-like family C2
352	2	493753	COA5	2q11.2	cytochrome C oxidase assembly factor 5	25972	UNC50	2q11.2	unc-50 homolog (C. elegans)
353	9	54981	C9orf95	9q21.13	chromosome 9 open reading frame 95	26578	OSTF1	9q13-q21.2	osteoclast stimulating factor 1
353	19	374882	TMEM205	19p13.2	transmembrane protein 205	126075	CCDC159	19p13.2	coiled-coil domain containing 159
359	2	53938	PPIL3	2q33.1	peptidylprolyl isomerase (cyclophilin)-like 3	60491	NIF3L1	2q33	NIF3 NGG1 interacting factor 3-like 1 (S. cerevisiae)
360	4	8602	NOP14	4p16.3	NOP14 nucleolar protein homolog (yeast)	2868	GRK4	4p16.3	G protein-coupled receptor kinase 4
360	9	54107	POLE3	9q33	polymerase (DNA directed), epsilon 3 (p17 subunit)	257169	C9orf43	9q32	chromosome 9 open reading frame 43
361	2	285172	FAM126B	2q33.1	family with sequence similarity 126, member B	4709	NDUFB3	2q31.3	NADH dehydrogenase (ubiquinone) 1 beta subcomplex, 3, 12kDa
362	13	222484	LNX2	13q12.2	ligand of numb-protein X 2	51082	POLR1D	13q12.2	polymerase (RNA) I polypeptide D, 16kDa
364	17	114757	CYGB	17q25	cytoglobin	768206	PRCD	17q25.1	progressive rod-cone degeneration
367	3	10474	TADA3	3p25.3	transcriptional adaptor 3	100526693	ARPC4-TTLL3	3p	ARPC4-TTLL3 readthrough
368	10	3422	IDI1	10p15.3	isopentenyl-diphosphate delta isomerase 1	22884	WDR37	10p15.3	WD repeat domain 37
368	15	123346	HIGD2B	15q24.1	HIG1 hypoxia inducible domain family, member 2B	585	BBS4	15q22.3-q23	Bardet-Biedl syndrome 4
369	3	64147	KIF9	3p21.31	kinesin family member 9	23276	KLHL18	3p21.31	kelch-like 18 (Drosophila)
369	16	123879	DCUN1D3	16p12.3	DCN1, defective in cullin neddylation 1, domain containing 3 (S. cerevisiae)	57149	LYRM1	16p11.2	LYR motif containing 1
370	X	2717	GLA	Xq22	galactosidase, alpha	3188	HNRNPH2	Xq22	heterogeneous nuclear ribonucleoprotein H2 (H')
372	X	2187	FANCB	Xp22.2	Fanconi anemia, complementation group B	158747	MOSPD2	Xp22.2	motile sperm domain containing 2
373	11	283254	HARBI1	11p11.2	harbinger transposase derived 1	9776	ATG13	11p11.2	ATG13 autophagy related 13 homolog (S. cerevisiae)
378	6	54676	GTPBP2	6p21	GTP binding protein 2	9587	MAD2L1BP	6p21.1	MAD2L1 binding protein
378	10	282974	STK32C	10q26.3	serine/threonine kinase 32C	80313	LRRC27	10q26.3	leucine rich repeat containing 27
379	1	79932	KIAA0319L	1p34.2	KIAA0319-like	23154	NCDN	1p34.3	neurochondrin
383	22	55954	ZMAT5	22cen-q12.3	zinc finger, matrin-type 5	29796	UQCR10	22cen-q12.3	ubiquinol-cytochrome c reductase, complex III subunit X
386	14	2079	ERH	14q24.1|7q34	enhancer of rudimentary homolog (Drosophila)	55334	SLC39A9	14q24.1	solute carrier family 39 (zinc transporter), member 9
387	10	26985	AP3M1	10q22.2	adaptor-related protein complex 3, mu 1 subunit	132	ADK	10q22|10q11-q24	adenosine kinase
389	19	3978	LIG1	19q13.2-q13.3	ligase I, DNA, ATP-dependent	374920	C19orf68	19q13.33	chromosome 19 open reading frame 68
390	4	257236	CCDC96	4p16.1	coiled-coil domain containing 96	93624	TADA2B	4p16.1	transcriptional adaptor 2B
391	12	80212	CCDC92	12q24.31	coiled-coil domain containing 92	144348	ZNF664	12q24.31	zinc finger protein 664
396	11	219541	MED19	11q12.1	mediator complex subunit 19	100528016	TMX2-CTNND1	-	TMX2-CTNND1 readthrough (non-protein coding)
399	8	80124	VCPIP1	8q13	valosin containing protein (p97)/p47 complex interacting protein 1	23678	SGK3	8q12	serum/glucocorticoid regulated kinase family, member 3
400	2	4719	NDUFS1	2q33-q34	NADH dehydrogenase (ubiquinone) Fe-S protein 1, 75kDa (NADH-coenzyme Q reductase)	1933	EEF1B2	2q33.3	eukaryotic translation elongation factor 1 beta 2
401	6	10554	AGPAT1	6p21.3	1-acylglycerol-3-phosphate O-acyltransferase 1 (lysophosphatidic acid acyltransferase, alpha)	6048	RNF5	6p21.3	ring finger protein 5
403	9	84302	C9orf125	9q31.1	chromosome 9 open reading frame 125	56254	RNF20	9q22	ring finger protein 20
405	22	84844	PHF5A	22q13.2	PHD finger protein 5A	50	ACO2	22q11.2-q13.31|22q13.2	aconitase 2, mitochondrial
407	6	221443	C6orf130	6p21.1	chromosome 6 open reading frame 130	4800	NFYA	6p21.3	nuclear transcription factor Y, alpha
407	19	51231	VRK3	19q13	vaccinia related kinase 3	25888	ZNF473	19q13.33	zinc finger protein 473
410	5	134492	NUDCD2	5q34	NudC domain containing 2	3161	HMMR	5q33.2-qter	hyaluronan-mediated motility receptor (RHAMM)
410	14	643866	CBLN3	14q12	cerebellin 3 precursor	23351	KHNYN	14q12	KH and NYN domain containing
414	9	54534	MRPL50	9q31.1	mitochondrial ribosomal protein L50	7743	ZNF189	9q22-q31	zinc finger protein 189
415	4	93587	RG9MTD2	4q23	RNA (guanine-9-) methyltransferase domain containing 2	4547	MTTP	4q24	microsomal triglyceride transfer protein
418	3	9136	RRP9	3p21.2	ribosomal RNA processing 9, small subunit (SSU) processome component, homolog (yeast)	10039	PARP3	3p21.31-p21.1	poly (ADP-ribose) polymerase family, member 3
419	12	57102	C12orf4	12p13.3	chromosome 12 open reading frame 4	10635	RAD51AP1	12p13.2-p13.1	RAD51 associated protein 1
420	2	79411	GLB1L	2q35	galactosidase, beta 1-like	8576	STK16	2q35	serine/threonine kinase 16
421	4	9987	HNRPDL	4q21.22	heterogeneous nuclear ribonucleoprotein D-like	58478	ENOPH1	4q21.22	enolase-phosphatase 1
423	19	645	BLVRB	19q13.1-q13.2	biliverdin reductase B (flavin reductase (NADPH))	57731	SPTBN4	19q13.13	spectrin, beta, non-erythrocytic 4
428	9	253650	ANKRD18A	9p13.1	ankyrin repeat domain 18A	158228	FAM201A	9p13.1	family with sequence similarity 201, member A
428	17	7156	TOP3A	17p12-p11.2	topoisomerase (DNA) III alpha	140775	SMCR8	17p11.2	Smith-Magenis syndrome chromosome region, candidate 8
432	20	10139	ARFRP1	20q13.3	ADP-ribosylation factor related protein 1	84619	ZGPAT	20q13.3	zinc finger, CCCH-type with G patch domain
434	2	51057	WDPCP	2p15	WD repeat containing planar cell polarity effector	4190	MDH1	2p13.3	malate dehydrogenase 1, NAD (soluble)
437	1	7203	CCT3	1q23	chaperonin containing TCP1, subunit 3 (gamma)	128229	C1orf182	1q22	chromosome 1 open reading frame 182
439	6	8936	WASF1	6q21	WAS protein family, member 1	51362	CDC40	6q21	cell division cycle 40 homolog (S. cerevisiae)
439	7	889	KRIT1	7q21.2	KRIT1, ankyrin repeat containing	54467	ANKIB1	7q21.2	ankyrin repeat and IBR domain containing 1
440	4	7323	UBE2D3	4q24	ubiquitin-conjugating enzyme E2D 3	493856	CISD2	4q24	CDGSH iron sulfur domain 2
440	14	10577	NPC2	14q24.3	Niemann-Pick disease, type C2	122961	ISCA2	14q24.3	iron-sulfur cluster assembly 2 homolog (S. cerevisiae)
445	X	4675	NAP1L3	Xq21.3-q22	nucleosome assembly protein 1-like 3	286499	FAM133A	Xq21.32	family with sequence similarity 133, member A
449	6	3305	HSPA1L	6p21.3	heat shock 70kDa protein 1-like	3303	HSPA1A	6p21.3	heat shock 70kDa protein 1A
452	2	1286	COL4A4	2q35-q37	collagen, type IV, alpha 4	1285	COL4A3	2q36-q37	collagen, type IV, alpha 3 (Goodpasture antigen)
453	8	83877	TM2D2	8p11.22	TM2 domain containing 2	8754	ADAM9	8p11.22	ADAM metallopeptidase domain 9
453	15	161829	EXD1	15q15.1	exonuclease 3'-5' domain containing 1	11261	CHP	15q13.3	calcium binding protein P22
454	16	55737	VPS35	16q12	vacuolar protein sorting 35 homolog (S. cerevisiae)	23594	ORC6	16q12	origin recognition complex, subunit 6
460	14	4329	ALDH6A1	14q24.3	aldehyde dehydrogenase 6 family, member A1	91750	LIN52	14q24.3	lin-52 homolog (C. elegans)
460	19	55260	TMEM143	19q13.33	transmembrane protein 143	23546	SYNGR4	19q13.3	synaptogyrin 4
460	21	51227	PIGP	21q22.2	phosphatidylinositol glycan anchor biosynthesis, class P	7267	TTC3	21q22.2	tetratricopeptide repeat domain 3
460	X	1527	TEX28	Xq28	testis expressed 28	8277	TKTL1	Xq28	transketolase-like 1
462	17	54799	MBTD1	17q21.33	mbt domain containing 1	51096	UTP18	17q21.33	UTP18 small subunit (SSU) processome component homolog (yeast)
465	6	5514	PPP1R10	6p21.3	protein phosphatase 1, regulatory subunit 10	28973	MRPS18B	6p21.3	mitochondrial ribosomal protein S18B
468	4	11162	NUDT6	4q26	nudix (nucleoside diphosphate linked moiety X)-type motif 6	166378	SPATA5	4q28.1	spermatogenesis associated 5
469	14	4738	NEDD8	14q12	neural precursor cell expressed, developmentally down-regulated 8	51292	GMPR2	14q12	guanosine monophosphate reductase 2
469	14	63894	C14orf133	14q24.3-q31	chromosome 14 open reading frame 133	10598	AHSA1	14q24	AHA1, activator of heat shock 90kDa protein ATPase homolog 1 (yeast)
470	2	9581	PREPL	2p21	prolyl endopeptidase-like	79823	CAMKMT	2p21	calmodulin-lysine N-methyltransferase
472	3	114884	OSBPL10	3p22.3	oxysterol binding protein-like 10	344787	ZNF860	3p23	zinc finger protein 860
472	16	57610	RANBP10	16q22.1	RAN binding protein 10	55815	TSNAXIP1	16q22.1	translin-associated factor X interacting protein 1
472	19	56915	EXOSC5	19q13.1	exosome component 5	593	BCKDHA	19q13.1-q13.2	branched chain keto acid dehydrogenase E1, alpha polypeptide
472	19	79143	MBOAT7	19q13.4	membrane bound O-acyltransferase domain containing 7	79042	TSEN34	19q13.4	tRNA splicing endonuclease 34 homolog (S. cerevisiae)
477	8	5324	PLAG1	8q12	pleiomorphic adenoma gene 1	79145	CHCHD7	8q12.1	coiled-coil-helix-coiled-coil-helix domain containing 7
479	17	57003	CCDC47	17q23.3	coiled-coil domain containing 47	11325	DDX42	17q23.3	DEAD (Asp-Glu-Ala-Asp) box polypeptide 42
484	3	4485	MST1	3p21	macrophage stimulating 1 (hepatocyte growth factor-like)	63891	RNF123	3p24.3	ring finger protein 123
485	16	124093	CCDC78	16p13.3	coiled-coil domain containing 78	84264	HAGHL	16p13.3	hydroxyacylglutathione hydrolase-like
486	17	201254	STRA13	17q25.3	stimulated by retinoic acid 13 homolog (mouse)	201255	LRRC45	17q25.3	leucine rich repeat containing 45
489	12	121457	IKBIP	12q23.1	IKBKB interacting protein	317	APAF1	12q23	apoptotic peptidase activating factor 1
493	5	153572	IRX2	5p15.33	iroquois homeobox 2	153571	C5orf38	5p15.33	chromosome 5 open reading frame 38
496	9	392307	C9orf128	9p13.3	chromosome 9 open reading frame 128	51754	TMEM8B	9p13.3	transmembrane protein 8B
497	2	9320	TRIP12	2q36.3	thyroid hormone receptor interactor 12	130888	FBXO36	2q36.3	F-box protein 36
497	19	55111	PLEKHJ1	19p13.3	pleckstrin homology domain containing, family J member 1	8175	SF3A2	19p13.3-p13.2	splicing factor 3a, subunit 2, 66kDa
502	10	219670	ENKUR	10p12.1	enkurin, TRPC channel interacting protein	79896	THNSL1	10p12.1	threonine synthase-like 1 (S. cerevisiae)
504	18	25800	SLC39A6	18q12.2	solute carrier family 39 (zinc transporter), member 6	55250	ELP2	18q12.2	elongation protein 2 homolog (S. cerevisiae)
507	1	114814	GNRHR2	1q12	gonadotropin-releasing hormone (type 2) receptor 2	8799	PEX11B	1q21.1	peroxisomal biogenesis factor 11 beta
512	19	9361	LONP1	19p13.2	lon peptidase 1, mitochondrial	257062	TMEM146	19p13.3	transmembrane protein 146
513	1	7175	TPR	1q25	translocated promoter region (to activated MET oncogene)	54953	C1orf27	1q25	chromosome 1 open reading frame 27
518	17	56155	TEX14	17q22	testis expressed 14	5889	RAD51C	17q25.1	RAD51 homolog C (S. cerevisiae)
518	19	79090	TRAPPC6A	19q13.32	trafficking protein particle complex 6A	388552	BLOC1S3	19q13.32	biogenesis of lysosomal organelles complex-1, subunit 3
520	2	55660	PRPF40A	2q23.3	PRP40 pre-mRNA processing factor 40 homolog A (S. cerevisiae)	151188	ARL6IP6	2q23.3	ADP-ribosylation-like factor 6 interacting protein 6
523	4	5471	PPAT	4q12	phosphoribosyl pyrophosphate amidotransferase	10606	PAICS	4q12	phosphoribosylaminoimidazole carboxylase, phosphoribosylaminoimidazole succinocarboxamide synthetase
523	14	84193	SETD3	14q32.2	SET domain containing 3	8812	CCNK	14q32	cyclin K
529	10	84545	MRPL43	10q24.31	mitochondrial ribosomal protein L43	56652	C10orf2	10q24	chromosome 10 open reading frame 2
530	8	54793	KCTD9	8p21.1	potassium channel tetramerisation domain containing 9	157313	CDCA2	8p21.2	cell division cycle associated 2
546	11	23410	SIRT3	11p15.5	sirtuin 3	5719	PSMD13	11p15.5	proteasome (prosome, macropain) 26S subunit, non-ATPase, 13
549	1	116983	ACAP3	-	ArfGAP with coiled-coil, ankyrin repeat and PH domains 3	126789	PUSL1	1p36.33	pseudouridylate synthase-like 1
558	16	9605	C16orf7	16q24	chromosome 16 open reading frame 7	92822	ZNF276	16q24.3	zinc finger protein 276
564	1	339487	ZBTB8OS	1p35.1	zinc finger and BTB domain containing 8 opposite strand	5928	RBBP4	1p35.1	retinoblastoma binding protein 4
565	14	57544	TXNDC16	14q22.1	thioredoxin domain containing 16	283554	GPR137C	14q22.1	G protein-coupled receptor 137C
568	22	91289	LMF2	22q13.33	lipase maturation factor 2	29781	NCAPH2	22q13.33	non-SMC condensin II complex, subunit H2
569	16	84656	GLYR1	16p13.3	glyoxylate reductase 1 homolog (Arabidopsis)	29855	UBN1	16p13.3	ubinuclein 1
571	2	130355	C2orf76	2q14.2	chromosome 2 open reading frame 76	1622	DBI	2q12-q21	diazepam binding inhibitor (GABA receptor modulator, acyl-CoA binding protein)
584	1	60313	GPBP1L1	1p34.1	GC-rich promoter binding protein 1-like 1	51249	TMEM69	1p34.1	transmembrane protein 69
584	1	11124	FAF1	1p33	Fas (TNFRSF6) associated factor 1	1031	CDKN2C	1p32	cyclin-dependent kinase inhibitor 2C (p18, inhibits CDK4)
584	9	1384	CRAT	9q34.1	carnitine O-acetyltransferase	5524	PPP2R4	9q34	protein phosphatase 2A activator, regulatory subunit 4
589	1	55249	YY1AP1	1q22	YY1 associated protein 1	7818	DAP3	1q22	death associated protein 3
590	19	2997	GYS1	19q13.3	glycogen synthase 1 (muscle)	10856	RUVBL2	19q13.3	RuvB-like 2 (E. coli)
604	3	11235	PDCD10	3q26.1	programmed cell death 10	5274	SERPINI1	3q26.1	serpin peptidase inhibitor, clade I (neuroserpin), member 1
608	19	83889	WDR87	19q13.13	WD repeat domain 87	23094	SIPA1L3	19q13.13	signal-induced proliferation-associated 1 like 3
611	9	54461	FBXW5	9q34.3	F-box and WD repeat domain containing 5	733	C8G	9q34.3	complement component 8, gamma polypeptide
614	9	51104	FAM108B1	9q21.13	family with sequence similarity 108, member B1	138241	C9orf85	9q21.13	chromosome 9 open reading frame 85
614	14	2287	FKBP3	14q21.2	FK506 binding protein 3, 25kDa	57697	FANCM	14q21.2	Fanconi anemia, complementation group M
616	19	54760	PCSK4	19p13.3	proprotein convertase subtilisin/kexin type 4	92840	REEP6	19p13.3	receptor accessory protein 6
625	X	7592	ZNF41	Xp11.23	zinc finger protein 41	203414	CXorf24	Xp11.23	chromosome X open reading frame 24
626	2	3069	HDLBP	2q37.3	high density lipoprotein binding protein	4735	2012-09-02	2q37	septin 2
626	10	100144748	KLLN	10q23	killin, p53-regulated DNA replication inhibitor	5728	PTEN	10q23.3	phosphatase and tensin homolog
630	17	1655	DDX5	17q21	DEAD (Asp-Glu-Ala-Asp) box polypeptide 5	90799	CEP95	17q23.3	centrosomal protein 95kDa
634	1	200185	KRTCAP2	1q22	keratinocyte associated protein 2	80128	TRIM46	1q22	tripartite motif containing 46
641	14	112849	C14orf149	14q23.1	chromosome 14 open reading frame 149	51528	JKAMP	14q23.1	JNK1/MAPK8-associated membrane protein
643	12	120935	CCDC38	12q23.1	coiled-coil domain containing 38	144193	AMDHD1	12q23.1	amidohydrolase domain containing 1
646	1	79707	NOL9	1p36.31	nucleolar protein 9	80835	TAS1R1	1p36.23	taste receptor, type 1, member 1
646	18	201456	FBXO15	18q22.3	F-box protein 15	29090	TIMM21	18q22.3	translocase of inner mitochondrial membrane 21 homolog (yeast)
654	3	80145	THOC7	3p14.1	THO complex 7 homolog (Drosophila)	6314	ATXN7	3p21.1-p12	ataxin 7
654	11	23310	NCAPD3	11q25	non-SMC condensin II complex, subunit D3	112936	VPS26B	11q25	vacuolar protein sorting 26 homolog B (S. pombe)
658	1	6284	S100A13	1q21	S100 calcium binding protein A13	6271	S100A1	1q21	S100 calcium binding protein A1
665	9	375775	PNPLA7	9q34.3	patatin-like phospholipase domain containing 7	64975	MRPL41	9q34.3	mitochondrial ribosomal protein L41
670	10	5662	PSD	10q24	pleckstrin and Sec7 domain containing	79176	FBXL15	10q24.32	F-box and leucine-rich repeat protein 15
670	11	143684	FAM76B	11q21	family with sequence similarity 76, member B	9702	CEP57	11q21	centrosomal protein 57kDa
685	14	9529	BAG5	14q32.33	BCL2-associated athanogene 5	84334	APOPT1	14q32.33	apoptogenic 1
685	15	25963	TMEM87A	15q15.1	transmembrane protein 87A	2595	GANC	15q15.2	glucosidase, alpha; neutral C
692	12	120863	DEPDC4	12q23.1	DEP domain containing 4	55681	SCYL2	12q23.1	SCY1-like 2 (S. cerevisiae)
693	2	26751	SH3YL1	2p25.3	SH3 domain containing, Ysc84-like 1 (S. cerevisiae)	52	ACP1	2p25	acid phosphatase 1, soluble
696	1	9528	TMEM59	1p32.3	transmembrane protein 59	127428	TCEANC2	1p32.3	transcription elongation factor A (SII) N-terminal and central domain containing 2
697	19	2523	FUT1	19q13.3	fucosyltransferase 1 (galactoside 2-alpha-L-fucosyltransferase, H blood group)	26291	FGF21	19q13.1-qter	fibroblast growth factor 21
698	21	9946	CRYZL1	21q21.3	crystallin, zeta (quinone reductase)-like 1	6453	ITSN1	21q22.1-q22.2	intersectin 1 (SH3 domain protein)
705	6	667	DST	6p12.1	dystonin	221336	BEND6	6p12.1	BEN domain containing 6
710	6	27244	SESN1	6q21	sestrin 1	285753	CEP57L1	6q21	centrosomal protein 57kDa-like 1
710	17	51009	DERL2	17p13.2	Der1-like domain family, member 2	79003	MIS12	17p13.2	MIS12, MIND kinetochore complex component, homolog (S. pombe)
712	22	27037	TRMT2A	22q11.1-22q13|22q11.21	TRM2 tRNA methyltransferase 2 homolog A (S. cerevisiae)	5902	RANBP1	22q11.21	RAN binding protein 1
714	8	6129	RPL7	8q21.11	ribosomal protein L7	157506	RDH10	8q21.11	retinol dehydrogenase 10 (all-trans)
715	8	5591	PRKDC	8q11	protein kinase, DNA-activated, catalytic polypeptide	4173	MCM4	8q11.2	minichromosome maintenance complex component 4
717	6	6950	TCP1	6q25.3-q26	t-complex 1	29074	MRPL18	6q25.3	mitochondrial ribosomal protein L18
719	22	7353	UFD1L	22q11.21	ubiquitin fusion degradation 1 like (yeast)	8318	CDC45	22q11.21	cell division cycle 45 homolog (S. cerevisiae)
720	1	92342	METTL18	1q24.2	methyltransferase like 18	55732	C1orf112	1q24.2	chromosome 1 open reading frame 112
724	3	10195	ALG3	3q27.1	asparagine-linked glycosylation 3, alpha-1,3- mannosyltransferase homolog (S. cerevisiae)	9718	ECE2	3q27.1|.	endothelin converting enzyme 2
729	14	7597	ZBTB25	14q23-q24	zinc finger and BTB domain containing 25	22890	ZBTB1	14q23.3	zinc finger and BTB domain containing 1
730	8	10247	HRSP12	8q22	heat-responsive protein 12	10940	POP1	8q22.1	processing of precursor 1, ribonuclease P/MRP subunit (S. cerevisiae)
738	1	51377	UCHL5	1q32	ubiquitin carboxyl-terminal hydrolase L5	6738	TROVE2	1q31	TROVE domain family, member 2
745	3	80218	NAA50	3q13.2	N(alpha)-acetyltransferase 50, NatE catalytic subunit	523	ATP6V1A	3q13.31	ATPase, H+ transporting, lysosomal 70kDa, V1 subunit A
753	1	1269	CNR2	1p36.11	cannabinoid receptor 2 (macrophage)	55629	PNRC2	1p36.11	proline-rich nuclear receptor coactivator 2
758	6	54535	CCHCR1	6p21.3	coiled-coil alpha-helical rod protein 1	6941	TCF19	6p21.3	transcription factor 19
763	11	221092	HNRNPUL2	11q12.3	heterogeneous nuclear ribonucleoprotein U-like 2	283237	TTC9C	11q12.3	tetratricopeptide repeat domain 9C
771	17	2826	CCR10	17q21.1-q21.3	chemokine (C-C motif) receptor 10	8506	CNTNAP1	17q21	contactin associated protein 1
774	X	10134	BCAP31	Xq28	B-cell receptor-associated protein 31	215	ABCD1	Xq28	ATP-binding cassette, sub-family D (ALD), member 1
778	1	25874	BRP44	1q24	brain protein 44	55827	DCAF6	1q24.2	DDB1 and CUL4 associated factor 6
784	19	51070	NOSIP	19q13.33	nitric oxide synthase interacting protein	5639	PRRG2	19q13.33	proline rich Gla (G-carboxyglutamic acid) 2
795	17	125058	TBC1D16	17q25.3	TBC1 domain family, member 16	55036	CCDC40	17q25.3	coiled-coil domain containing 40
802	1	7059	THBS3	1q21	thrombospondin 3	4580	MTX1	1q21	metaxin 1
818	1	79654	HECTD3	1p34.1	HECT domain containing 3	7389	UROD	1p34	uroporphyrinogen decarboxylase
828	14	7453	WARS	14q32.31	tryptophanyl-tRNA synthetase	79446	WDR25	14q32.2	WD repeat domain 25
837	19	84922	FIZ1	19q13.42	FLT3-interacting zinc finger 1	147807	ZNF524	19q13.42	zinc finger protein 524
847	1	4524	MTHFR	1p36.3	methylenetetrahydrofolate reductase (NAD(P)H)	1185	CLCN6	1p36	chloride channel 6
859	1	126669	SHE	1q21.3	Src homology 2 domain containing E	126668	TDRD10	1q21.3	tudor domain containing 10
875	13	55795	PCID2	13q34	PCI domain containing 2	8451	CUL4A	13q34	cullin 4A
891	2	10190	TXNDC9	2q11.2	thioredoxin domain containing 9	9669	EIF5B	2q11.2	eukaryotic translation initiation factor 5B
906	2	23363	OBSL1	2q35	obscurin-like 1	3623	INHA	2q33-q36	inhibin, alpha
930	9	7248	TSC1	9q34	tuberous sclerosis 1	8328	GFI1B	9q34.13	growth factor independent 1B transcription repressor
931	19	284325	C19orf54	19q13.2	chromosome 19 open reading frame 54	6626	SNRPA	19q13.1	small nuclear ribonucleoprotein polypeptide A
937	19	100506012	LOC100506012	-	serine/threonine-protein phosphatase 5-like	808	CALM3	19q13.2-q13.3	calmodulin 3 (phosphorylase kinase, delta)
945	11	9404	LPXN	11q12.1	leupaxin	80829	ZFP91	11q12	zinc finger protein 91 homolog (mouse)
947	7	3181	HNRNPA2B1	7p15	heterogeneous nuclear ribonucleoprotein A2/B1	11335	CBX3	7p15.2	chromobox homolog 3
970	19	8189	SYMPK	19q13.3	symplekin	3171	FOXA3	19q13.2-q13.4	forkhead box A3
971	3	79663	HSPBAP1	3q21.1	HSPB (heat shock 27kDa) associated protein 1	84925	DIRC2	3q21.1	disrupted in renal carcinoma 2
972	9	203245	NAIF1	9q34.11	nuclear apoptosis inducing factor 1	114789	SLC25A25	9q34.11	solute carrier family 25 (mitochondrial carrier; phosphate carrier), member 25
982	17	57513	CASKIN2	17q25.1	CASK interacting protein 2	283989	TSEN54	17q25.1	tRNA splicing endonuclease 54 homolog (S. cerevisiae)
992	19	9546	APBA3	19p13.3	amyloid beta (A4) precursor protein-binding, family A, member 3	116541	MRPL54	19p13.3	mitochondrial ribosomal protein L54
996	3	131076	CCDC58	3q21.1	coiled-coil domain containing 58	26355	FAM162A	3q21.1	family with sequence similarity 162, member A
997	19	79086	C19orf42	19p13.11	chromosome 19 open reading frame 42	79041	TMEM38A	19p13.11	transmembrane protein 38A
