# Supplementary material for: Functional Networking of Human Divergently Paired Genes (DPGs)
Source: PLoS One. 2013 Oct 31;8(10):e78896. doi: 10.1371/journal.pone.0078896 (PMC3815023; doi:10.1371/journal.pone.0078896)
Supplement: Table S2 — Detailed information on the functional categories of gene networks. (XLS) [file pone.0078896.s009.xls]

## Sheet: Module 1
Module1
Category	Term	Abbreviation	Count	Genes	Pop Hits	%
KEGG_PATHWAY	hsa05322:Systemic lupus erythematosus	Systemic lupus erythematosus	29	8969, 8338, 128312, 8339, 6634, 221613, 8340, 3013, 3012, 92815, 8348, 8347, 8342, 8341, 8970, 158983, 8343, 8349, 6738, 8329, 85235, 8336, 85236, 8334, 733, 8331, 8330, 286436, 255626	99	0.292929
REACTOME_PATHWAY	REACT_7970:Telomere Maintenance	Telomere Maintenance	27	8969, 8338, 128312, 8339, 8340, 3013, 3012, 6117, 65057, 8348, 5111, 8347, 8342, 8341, 8970, 8343, 8349, 8329, 2237, 85235, 3978, 8336, 85236, 8334, 8331, 8330, 255626	56	0.482143
GOTERM_BP_FAT	GO:0006323~BP_DNA packaging	DNA packaging	39	8969, 8338, 128312, 8339, 64151, 113130, 51203, 221613, 83983, 8340, 3013, 92815, 3012, 4675, 8348, 8347, 8342, 8970, 8341, 8343, 158983, 8349, 8329, 29781, 5119, 9403, 9918, 22985, 1677, 85235, 8336, 23310, 85236, 8334, 8331, 8330, 10051, 255626, 286436	117	0.333333
GOTERM_CC_FAT	GO:0005694~CC_chromosome	chromosome	92	7290, 8969, 116138, 128312, 64151, 10403, 221613, 10609, 8841, 8930, 4928, 3013, 3012, 92815, 200765, 201798, 6117, 79008, 65057, 5885, 56254, 8970, 158983, 548593, 79003, 8349, 5119, 5928, 7283, 4292, 672, 25936, 27127, 9918, 401541, 9735, 11339, 7175, 54820, 55055, 23310, 91151, 201254, 11335, 286436, 10051, 8243, 7518, 8338, 8339, 113130, 79366, 91687, 6950, 23293, 23421, 8815, 348235, 5514, 8…	460	0.2
GOTERM_BP_FAT	GO:0043933~BP_macromolecular complex subunit organization	macromolecular organization	93	8969, 5435, 128312, 5438, 7249, 83939, 10291, 221613, 26121, 8576, 10693, 51174, 4928, 51175, 3013, 3012, 54496, 92815, 79084, 8970, 84340, 158983, 79003, 8349, 7283, 4292, 4686, 92399, 8936, 55856, 3611, 23450, 1798, 96764, 9404, 8683, 10471, 9735, 80829, 7248, 25839, 7388, 9054, 286436, 56652, 56984, 8338, 8518, 829, 1742, 8339, 6633, 6634, 6341, 3508, 6950, 55720, 9361, 8340, 3320, 6901, 4675,…	710	0.130986

## Sheet: Module 2
Module2
Category	Term	Abbreviation	Count	Genes	Pop Hits	%
GOTERM_BP_FAT	GO:0006396~BP_RNA processing	RNA processing	123	127253, 196441, 1477, 51574, 5435, 9343, 5438, 10291, 23517, 134637, 317781, 150962, 54496, 79084, 57570, 81627, 56915, 23076, 64216, 79005, 84135, 55759, 348180, 4292, 51013, 4686, 152992, 55954, 51362, 199746, 23450, 22984, 51093, 8683, 9541, 79691, 51096, 54920, 10147, 53938, 83707, 8243, 84294, 117246, 9987, 54888, 51690, 51692, 8241, 23016, 26995, 79622, 55660, 4234, 10940, 84292, 4809, 1041…	547	0.224863
GOTERM_BP_FAT	GO:0006974~BP_response to DNA damage stimulus	DNA damage response	76	79184, 10856, 7298, 286053, 8930, 64210, 146956, 79008, 6117, 65057, 5885, 5889, 51426, 548593, 7486, 3305, 4361, 4292, 672, 79858, 22944, 7508, 51567, 836, 4595, 8451, 472, 5591, 8243, 7518, 56949, 9319, 11200, 28990, 3508, 348654, 404672, 51499, 27141, 57697, 125150, 27315, 84268, 64963, 5965, 10635, 5111, 1642, 51514, 10039, 9937, 328, 79677, 4176, 80254, 27244, 200558, 197342, 4437, 2794, 398…	373	0.203753
GOTERM_BP_FAT	GO:0006259~BP_DNA metabolic process	DNA metabolic process	100	116138, 63922, 54107, 7298, 8318, 8930, 4928, 10926, 54496, 64210, 146956, 79008, 65057, 51426, 548593, 7486, 4292, 672, 51567, 54921, 472, 4595, 55035, 54826, 8243, 7518, 317, 28990, 348654, 404672, 9361, 57697, 201973, 23293, 5965, 84515, 1642, 51514, 23594, 4173, 4176, 328, 1774, 200558, 197342, 4437, 3329, 2965, 995, 2187, 8846, 91442, 23595, 83932, 2967, 79184, 10856, 7126, 286053, 6117, 588…	506	0.197628
GOTERM_BP_FAT	GO:0007049~BP_cell cycle	cell cycle-BP	108	55437, 116138, 63922, 10403, 8318, 10609, 51175, 10926, 4926, 79003, 8872, 56992, 672, 4292, 7283, 27127, 9918, 9735, 11339, 54921, 54820, 472, 55055, 23310, 403, 8243, 113130, 51203, 27085, 163786, 348235, 1069, 83461, 10734, 84515, 10179, 5698, 4176, 80254, 2305, 2079, 995, 23383, 808, 2580, 50855, 64151, 5682, 8841, 3623, 5683, 10393, 6117, 5885, 54957, 51529, 5889, 5116, 4361, 5119, 5928, 798…	776	0.139175
GOTERM_BP_FAT	GO:0030163~BP_protein catabolic process	protein catabolic	77	79184, 115201, 10952, 5682, 286053, 51377, 51009, 5683, 9140, 10393, 63891, 10489, 7353, 54708, 63893, 55336, 1154, 56254, 51529, 90678, 10868, 79654, 672, 55851, 5705, 5071, 140460, 6502, 54461, 26001, 140825, 8314, 8315, 8451, 89910, 64320, 29882, 201456, 8078, 5719, 130888, 57558, 4738, 27085, 9361, 123228, 57695, 10425, 51107, 5716, 80124, 23192, 83461, 6048, 9320, 25847, 1642, 550, 9810, 569…	622	0.123794
GOTERM_BP_FAT	GO:0008104~BP_protein localization	protein localization	100	55437, 23511, 115201, 84932, 10403, 1314, 131474, 8677, 51009, 4927, 4928, 63894, 27131, 80184, 84342, 11154, 64689, 65057, 9146, 10134, 10717, 79719, 25972, 9913, 9546, 6293, 112936, 90527, 143187, 388552, 64601, 23457, 9868, 149371, 7175, 25839, 11336, 4795, 26985, 23636, 83891, 54535, 51699, 6890, 252983, 25776, 51026, 23192, 4580, 10112, 8548, 55737, 29090, 57403, 9179, 11124, 64422, 26515, 1…	882	0.113379
GOTERM_BP_FAT	GO:0045449~BP_regulation of transcription	regulation of transcription	168	7290, 79800, 51003, 55840, 5438, 147807, 283337, 92822, 153572, 29855, 51008, 374900, 146434, 163049, 54496, 200765, 64210, 10488, 64216, 7542, 10153, 54623, 672, 7743, 9913, 6294, 9541, 79813, 4299, 23509, 219541, 80829, 10474, 7936, 10623, 170960, 54799, 10621, 79797, 163255, 91151, 11335, 23636, 9987, 404672, 25776, 10522, 23421, 10084, 84324, 29080, 6941, 7627, 4800, 6474, 8548, 84515, 23587,…	2601	0.0645905
GOTERM_CC_FAT	GO:0030529~CC_ribonucleoprotein complex	ribonucleoprotein complex	106	51574, 9343, 10291, 23517, 6166, 51081, 124995, 740, 23076, 55759, 672, 4686, 55954, 51362, 199746, 23450, 64928, 51096, 6222, 91151, 84545, 53938, 23636, 78988, 51023, 6183, 9987, 54534, 51690, 23293, 28998, 79622, 84292, 10940, 4809, 10412, 10885, 328, 51116, 8175, 7818, 26747, 219927, 23107, 10189, 51538, 6124, 5682, 27230, 9410, 26121, 92856, 22938, 28973, 2197, 10199, 55272, 55505, 54957, 31…	515	0.205825
GOTERM_CC_FAT	GO:0005739~CC_mitochondrion	mitochondrion	184	29796, 6620, 51001, 36, 51004, 131474, 51081, 3336, 37, 118980, 124995, 54708, 57038, 2954, 740, 25824, 84342, 64216, 11019, 4515, 84340, 7284, 166378, 4191, 8936, 1384, 1327, 55856, 79691, 64928, 9868, 79693, 63929, 10005, 10476, 81855, 84334, 140823, 7936, 4594, 4695, 162417, 4694, 9054, 84545, 122961, 55037, 54539, 78988, 79568, 6183, 51023, 81034, 10328, 8760, 54534, 3029, 51499, 150274, 9361…	1087	0.169273
GOTERM_CC_FAT	GO:0031981~CC_nuclear lumen	nuclear lumen	217	51574, 79800, 79707, 55840, 23517, 8318, 10609, 317781, 146434, 51082, 55646, 146956, 56915, 65057, 11325, 7486, 55759, 55954, 51567, 9875, 10474, 11339, 51096, 81691, 7175, 10623, 10621, 163255, 23636, 84294, 51491, 54888, 55720, 25776, 51692, 2975, 10084, 23293, 9878, 23016, 55660, 10885, 328, 27097, 51388, 81875, 2965, 2960, 23383, 808, 91647, 64794, 2967, 83932, 51538, 10856, 23378, 8841, 928…	1450	0.149655
GOTERM_CC_FAT	GO:0031090~CC_organelle membrane	organelle membrane	127	29796, 79586, 8884, 284098, 84932, 200185, 1314, 8677, 37, 51009, 79087, 6490, 118980, 63894, 534, 54708, 23071, 10134, 55032, 4191, 25972, 90527, 8936, 1384, 1327, 1798, 64601, 9868, 10476, 4695, 9159, 4694, 11335, 23636, 113829, 54539, 23399, 81034, 215, 54884, 8760, 10087, 6185, 27089, 27315, 51302, 3032, 4580, 3030, 515, 196294, 54872, 9896, 51382, 498, 3329, 522, 6389, 23385, 617, 23203, 265…	1096	0.115876
GOTERM_CC_FAT	GO:0005829~CC_cytosol	cytosol	143	7298, 1314, 51081, 1312, 4927, 4926, 8668, 54496, 10488, 7353, 80184, 2954, 64689, 6499, 125061, 25824, 23076, 57763, 9146, 883, 10134, 7283, 4686, 4190, 112936, 388552, 9255, 1797, 22984, 22985, 10471, 23262, 80829, 4836, 84335, 54820, 6222, 7172, 9054, 7203, 7518, 317, 15, 6950, 10087, 8655, 3035, 23421, 3320, 1069, 83461, 1460, 5698, 55737, 55072, 80254, 200558, 8667, 3329, 27304, 995, 523, 90…	1330	0.107519
GOTERM_CC_FAT	GO:0005783~CC_endoplasmic reticulum	endoplasmic reticulum	101	50999, 84932, 284098, 200185, 1314, 51009, 79087, 6490, 10488, 84536, 23071, 10134, 84287, 55851, 23646, 90527, 1384, 9255, 1798, 23509, 23457, 54920, 79090, 5140, 23399, 4189, 54884, 51399, 8760, 51693, 6890, 10087, 221914, 6185, 51107, 51026, 27315, 51302, 58485, 25800, 493856, 54872, 328, 1774, 158747, 6271, 81573, 29095, 284129, 10749, 23385, 10598, 79188, 10952, 10195, 27230, 23556, 79041, 9…	960	0.105208
GOTERM_CC_FAT	GO:0031224~intrinsic to membrane	intrinsic to membrane	290	53, 215, 523, 550, 617, 733, 746, 1043, 1185, 1269, 1312, 1317, 1353, 1355, 1497, 1527, 1798, 2110, 2523, 2826, 3329, 4238, 4247, 4580, 4649, 4694, 4707, 4709, 4711, 4927, 4928, 4987, 5140, 5194, 5281, 5524, 5639, 5662, 5986, 6048, 6094, 6185, 6392, 6490, 6575, 6610, 6715, 6734, 6836, 6890, 6901, 6988, 7126, 7175, 7542, 7922, 8402, 8504, 8506, 8526, 8677, 8754, 8760, 8799, 8800, 8884, 8910, 9074,…	5485	0.0528715
GOTERM_CC_FAT	GO:0044459~CC_plasma membrane part	plasma membrane	84	2580, 50855, 23510, 8884, 53905, 80742, 84932, 1317, 7249, 27230, 7126, 1314, 29855, 1312, 9074, 5639, 3623, 55540, 387, 64689, 9146, 145389, 10134, 6094, 6453, 6610, 55851, 3611, 64601, 55591, 6198, 128853, 54793, 140825, 7175, 1043, 25839, 23363, 222658, 403, 585, 10811, 58497, 733, 83892, 5257, 1742, 2787, 6890, 221914, 51107, 667, 4987, 56413, 283219, 1269, 2523, 1176, 8189, 643866, 550, 8506…	2203	0.0381298

## Sheet: Module 3
Module3
Category	Term	Abbreviation	Count	Genes	Pop Hits	%
GENETIC_ASSOCIATION_DB_DISEASE	endometrial cancer	endometrial cancer	7	5395, 11200, 5728, 4292, 472, 1312, 7508	45	0.155556
GENETIC_ASSOCIATION_DB_DISEASE	pancreatic cancer	pancreatic cancer	7	328, 472, 4524, 7298, 5965, 7508, 6790	42	0.166667
BIOCARTA	h_chemicalPathway:Apoptotic Signaling in Response to DNA Damage	Apoptotic Signaling	7	4863, 317, 472, 7094, 1965, 572, 836	22	0.318182
BIOCARTA	h_g2Pathway:Cell Cycle: G2/M Checkpoint	G2/M Checkpoint	5	4863, 11200, 672, 472, 5591	23	0.217391
BIOCARTA	h_atmPathway:ATM Signaling Pathway	ATM Signaling	5	4863, 11200, 4361, 672, 472	20	0.25
BIOCARTA	h_p53Pathway:p53 Signaling Pathway	p53 Signaling	5	4863, 317, 472, 1017, 5111	17	0.294118
BIOCARTA	h_atrbrcaPathway:Role of BRCA1, BRCA2 and ATR in Cancer Susceptibility	BRCA1 BRCA2 and ATR	5	4863, 11200, 4361, 672, 472	23	0.217391

## Sheet: Other
Other
Category	Term	Abbreviation	Count	Genes	Pop Hits	%
BIOCARTA	h_HivnefPathway:HIV-I Nef: negative effector of Fas and TNF	HIV-I Nef	8	9530, 4926, 1677, 317, 9731, 5591, 8717, 836	53	0.150943
BIOCARTA	h_tnfr1Pathway:TNFR1 Signaling Pathway	TNFR1 Signaling	6	9530, 1677, 9731, 5591, 8717, 836	30	0.2
GENETIC_ASSOCIATION_DB_DISEASE	breast cancer	breast cancer	27	7518, 11200, 7298, 3508, 1312, 6790, 10587, 4926, 2954, 5889, 7486, 5728, 328, 4292, 672, 7508, 6271, 3981, 4552, 79813, 1719, 3978, 4595, 472, 4524, 2547, 5591	286	0.0944056
GENETIC_ASSOCIATION_DB_DISEASE	colorectal cancer	colorectal cancer	19	5728, 11200, 328, 4292, 672, 7298, 1312, 7508, 4552, 4437, 6790, 5395, 1719, 4521, 4595, 4524, 472, 7172, 5111	201	0.0945274
GENETIC_ASSOCIATION_DB_DISEASE	ovarian cancer	ovarian cancer	11	5395, 11200, 5728, 1031, 4292, 672, 1017, 1312, 3336, 4437, 6790	84	0.130952
GENETIC_ASSOCIATION_DB_DISEASE	bladder cancer	bladder cancer	11	10039, 7518, 328, 3978, 4595, 4524, 7298, 5111, 1312, 7508, 4552	98	0.112245
GENETIC_ASSOCIATION_DB_DISEASE	cancer	cancer	6	8824, 11200, 4521, 328, 672, 7298	34	0.176471
GENETIC_ASSOCIATION_DB_DISEASE	benzene toxicity	benzene toxicity	6	7486, 7518, 4521, 328, 672, 4595	35	0.171429
GOTERM_BP_FAT	GO:0022613~BP_ribonucleoprotein complex biogenesis	ribonucleoprotein	50	10291, 23378, 83939, 26121, 92856, 317781, 51729, 10199, 54496, 55505, 79084, 55272, 56915, 23076, 64216, 705, 84135, 55759, 51013, 4686, 96764, 51093, 22984, 10969, 8683, 25879, 51096, 7248, 84294, 117246, 6633, 6634, 29102, 55720, 23016, 22894, 51154, 4809, 10412, 10885, 6130, 51388, 8602, 6234, 81875, 9136, 8175, 26747, 29960, 6129	180	0.277778
GOTERM_BP_FAT	GO:0006457~BP_protein folding	protein folding	30	9530, 84277, 4189, 285755, 10856, 1314, 6950, 150274, 3336, 10693, 79087, 23307, 3320, 283237, 6767, 9529, 23071, 10961, 10283, 60681, 22948, 9403, 10471, 3329, 125972, 908, 2287, 7203, 10598, 53938	177	0.169492
GOTERM_BP_FAT	GO:0016054~BP_organic acid catabolic process	organic acid catabolic	21	27034, 215, 2110, 5194, 26061, 1384, 37, 8310, 51302, 3032, 144193, 10005, 3030, 2954, 200205, 51, 4329, 23438, 125061, 29958, 593	111	0.189189
GOTERM_BP_FAT	GO:0006997~BP_nucleus organization	nucleus organization	14	668, 23399, 64112, 317, 51079, 81858, 9403, 22985, 836, 4928, 83983, 1677, 4926, 6314	52	0.269231
GOTERM_BP_FAT	GO:0051186~BP_cofactor metabolic process	cofactor metabolic process	27	64802, 9946, 84656, 3029, 51004, 1497, 84693, 130752, 6392, 125061, 57017, 11019, 9391, 4191, 4190, 326625, 51117, 79877, 27304, 54981, 6389, 10005, 1355, 7389, 9054, 122961, 50	195	0.138462
GOTERM_BP_FAT	GO:0008610~BP_lipid biosynthetic process	lipid biosynthetic process	28	51227, 284098, 619189, 4598, 8760, 23556, 79143, 5281, 27315, 79087, 51302, 9791, 10390, 8813, 8526, 6901, 50814, 6715, 54872, 22845, 6610, 672, 11161, 1798, 55825, 10554, 3422, 54965	323	0.0866873
GOTERM_BP_FAT	GO:0070647~BP_protein modification by small protein conjugation or removal	protein modification	21	54623, 79184, 10868, 672, 4738, 56943, 5071, 6233, 51070, 26001, 80124, 6314, 7323, 9320, 1161, 56254, 51529, 64422, 1642, 90678, 9810	160	0.13125
GOTERM_BP_FAT	GO:0009100~BP_glycoprotein metabolic process	glycoprotein metabolic	25	4125, 10195, 27230, 5373, 84572, 6185, 4247, 51107, 79087, 79147, 8813, 66008, 2523, 9653, 23071, 29954, 26232, 126792, 55851, 85365, 1798, 23509, 6388, 23385, 6448	202	0.123762
GOTERM_BP_FAT	GO:0044271~BP_nitrogen compound biosynthetic process	nitrogen compound biosynthetic	35	64802, 132, 7298, 200895, 15, 90423, 515, 63826, 509, 58478, 2618, 5723, 161823, 326625, 51382, 498, 4552, 522, 79691, 27304, 54981, 1719, 523, 10476, 5471, 10606, 79896, 23743, 29922, 1355, 162417, 7389, 9605, 9054, 166793	325	0.107692
GOTERM_BP_FAT	GO:0044270~BP_nitrogen compound catabolic process	nitrogen compound catabolic	12	8930, 4913, 5140, 23433, 4521, 4595, 7263, 11164, 4329, 4357, 9361, 498	67	0.179104
GOTERM_BP_FAT	GO:0050658~BP_RNA transport	RNA transport	14	23636, 23511, 4686, 56943, 79228, 23293, 4927, 80145, 4928, 7248, 7175, 10189, 3181, 23381	97	0.14433
GOTERM_BP_FAT	GO:0051169~BP_nuclear transport	nuclear transport	18	55437, 54535, 10952, 4686, 7249, 79228, 51079, 23293, 80145, 4928, 9702, 5514, 7248, 84268, 7175, 51319, 10189, 23381	158	0.113924
GOTERM_BP_FAT	GO:0006790~BP_sulfur metabolic process	sulfur metabolic process	11	58478, 4524, 23743, 7172, 3029, 8277, 9653, 9054, 1497, 11019, 4552	115	0.0956522
GOTERM_BP_FAT	GO:0006401~BP_RNA catabolic process	RNA catabolic	11	23293, 6059, 2237, 4292, 3303, 23016, 4686, 29102, 55629, 10940, 23381	65	0.169231
GOTERM_BP_FAT	GO:0009628~BP_response to abiotic stimulus	response to abiotic stimulus	26	8243, 7518, 79184, 8930, 84268, 388531, 8890, 51150, 3305, 7486, 1967, 6610, 672, 7508, 836, 143570, 3981, 6198, 2237, 472, 2547, 64240, 123879, 1161, 5591, 4795	368	0.0706522
GOTERM_BP_FAT	GO:0033043~BP_regulation of organelle organization	organelle organization	25	56984, 829, 51203, 7249, 667, 79959, 348235, 10393, 387, 65057, 221150, 57731, 79654, 672, 3611, 5902, 93661, 10092, 23433, 995, 7248, 7175, 472, 653857, 4795	217	0.115207
GOTERM_BP_FAT	GO:0016570~BP_histone modification	histone modification	15	54623, 79184, 23210, 10856, 9913, 27097, 56943, 8841, 79813, 10474, 54496, 6314, 56254, 10902, 9810	122	0.122951
GOTERM_BP_FAT	GO:0031667~BP_response to nutrient levels	nutrient levels response	13	5728, 5119, 1797, 1327, 79065, 9140, 6198, 3171, 9776, 1460, 6499, 64240, 593	197	0.0659898
GOTERM_BP_FAT	GO:0005996~BP_monosaccharide metabolic process	monosaccharide metabolic	20	5106, 6738, 5257, 4125, 84656, 27230, 11164, 4191, 4190, 5373, 9255, 1798, 23509, 572, 8277, 5238, 8790, 2523, 2997, 5509	222	0.0900901
GOTERM_BP_FAT	GO:0051336~BP_regulation of hydrolase activity	hydrolase activity	23	7486, 668, 55785, 79735, 64112, 392, 1285, 317, 7249, 9905, 3336, 4437, 3329, 55633, 5524, 93627, 125058, 7248, 572, 116983, 55655, 8896, 10062	337	0.0682493
GOTERM_BP_FAT	GO:0040008~BP_regulation of growth	growth	24	7486, 57731, 1286, 10856, 51754, 2305, 3611, 51079, 122809, 27429, 6233, 51009, 51330, 80829, 6198, 1031, 55540, 55035, 1154, 58191, 2661, 123879, 8548, 10902	341	0.0703812
GOTERM_BP_FAT	GO:0060284~BP_regulation of cell development	cell development	12	51330, 7518, 80829, 7267, 387, 1286, 2547, 3611, 22809, 8841, 6233, 3981	205	0.0585366
GOTERM_BP_FAT	GO:0019953~BP_sexual reproduction	sexual reproduction	33	9319, 10693, 8655, 10522, 55815, 51174, 83983, 10566, 54496, 1069, 54760, 11077, 5889, 10134, 53340, 5050, 4201, 57731, 4292, 166378, 9403, 23457, 93661, 338323, 9702, 6198, 89869, 472, 51, 5238, 585, 2661, 5591	458	0.0720524
GOTERM_BP_FAT	GO:0007010~BP_cytoskeleton organization	cytoskeleton	41	55785, 10460, 8243, 829, 51203, 375189, 10403, 8841, 116840, 163786, 8655, 6790, 667, 51175, 387, 1069, 8481, 57610, 5116, 57731, 672, 7283, 23647, 4292, 81930, 80254, 8936, 5902, 54443, 5697, 10092, 93661, 84376, 23433, 140825, 23363, 54820, 7094, 585, 115106, 55142	436	0.0940367
GOTERM_BP_FAT	GO:0007155~BP_cell adhesion	cell adhesion	21	8506, 6094, 26515, 1285, 51754, 9255, 3611, 9270, 8754, 9074, 9404, 51668, 667, 51330, 23421, 8910, 7248, 387, 7059, 8189, 705	700	0.03
GOTERM_BP_FAT	GO:0006979~BP_response to oxidative stress	oxidative stress response	13	7486, 53905, 2110, 114757, 8754, 9361, 4720, 10587, 4521, 50506, 140823, 25824, 1161	164	0.0792683
GOTERM_BP_FAT	GO:0010033~BP_response to organic substance	organic substance response	43	23636, 3661, 5140, 53905, 4738, 2787, 15, 8575, 1312, 3336, 252983, 51009, 6790, 3320, 64210, 8890, 1460, 6499, 1176, 23071, 51150, 63826, 3305, 5728, 29966, 1967, 672, 3303, 1285, 2618, 1797, 8754, 836, 3329, 6198, 7267, 23433, 7248, 50506, 53, 58191, 5591, 593	721	0.0596394
GOTERM_BP_FAT	GO:0006811~BP_ion transport	ion transport	40	83892, 23510, 8884, 1317, 6341, 4704, 7126, 79041, 90423, 118980, 534, 7922, 283219, 55334, 9973, 515, 145389, 55002, 25800, 1185, 509, 1017, 51382, 51076, 498, 522, 146212, 523, 54793, 7248, 10476, 89869, 81855, 284129, 7263, 222658, 4357, 9605, 6575, 11261	768	0.0520833
GOTERM_BP_FAT	GO:0010647~BP_positive regulation of cell communication	cell communication	15	23636, 6453, 1286, 8036, 3611, 57708, 6233, 51026, 80829, 10554, 387, 26291, 54862, 8717, 4795	329	0.0455927
GOTERM_BP_FAT	GO:0007267~BP_cell-cell signaling	cell-cell signaling	15	220074, 8541, 1742, 1286, 9546, 3550, 9255, 5071, 1312, 6233, 3623, 5697, 10077, 9718, 26291	600	0.025
GOTERM_BP_FAT	GO:0050877~BP_neurological system process	neurological system process	35	1742, 4125, 1312, 1497, 4901, 4987, 80835, 388531, 8890, 6314, 9657, 768206, 220074, 8541, 6094, 5728, 5077, 57731, 26521, 1285, 1286, 9546, 494513, 3611, 4715, 1429, 5071, 6233, 836, 157506, 6198, 7248, 585, 4649, 26520	1210	0.0289256
GOTERM_BP_FAT	GO:0042592~BP_homeostatic process	homeostatic process	41	5140, 23154, 6341, 10087, 3623, 23293, 4987, 3171, 10587, 8890, 6117, 25824, 65057, 572, 8896, 374354, 23071, 7486, 3305, 57544, 1185, 4361, 23210, 328, 4719, 3611, 51076, 836, 22985, 80829, 2826, 10577, 4547, 7248, 1043, 64240, 585, 2547, 57003, 64241, 5591	751	0.0545939
GOTERM_BP_FAT	GO:0010604~BP_positive regulation of macromolecule metabolic process	macromolecule metabolic	46	23636, 668, 60491, 79184, 5719, 55840, 5682, 56943, 5716, 5683, 4901, 10393, 4800, 64210, 6314, 5326, 84844, 56254, 51529, 10062, 5698, 5077, 29966, 672, 4686, 1017, 6257, 5705, 246184, 5721, 8754, 6233, 4299, 80829, 5524, 2965, 23433, 26747, 1655, 11146, 2547, 29882, 1161, 5591, 29883, 593	857	0.0536756
GOTERM_BP_FAT	GO:0030182~BP_neuron differentiation	neuron differentiation	18	220074, 132320, 5728, 5077, 57731, 51399, 5662, 4735, 3611, 9896, 221914, 27429, 6233, 667, 4901, 80829, 80184, 585	438	0.0410959
GOTERM_BP_FAT	GO:0006412~BP_translation	translation	67	1933, 6124, 83939, 55278, 6166, 7453, 51081, 28973, 2197, 8668, 124995, 57038, 740, 84342, 64983, 84340, 84285, 7284, 92399, 9255, 64975, 51264, 3188, 64928, 57129, 7175, 6222, 29074, 84545, 55157, 78988, 6183, 51023, 51069, 3508, 253314, 9669, 7965, 3035, 28998, 9470, 54938, 8890, 51253, 64963, 51258, 54505, 6136, 8565, 1967, 6133, 391356, 6130, 1965, 51116, 6230, 8667, 6233, 6234, 51605, 79631,…	331	0.202417
GOTERM_BP_FAT	GO:0055114~BP_oxidation reduction	oxidation reduction	78	84816, 29796, 221656, 53905, 2110, 200895, 36, 8574, 51004, 55239, 645, 37, 79701, 10587, 6392, 130752, 115817, 54760, 29958, 25824, 9973, 54953, 27034, 23210, 4191, 4190, 1429, 4552, 8310, 157506, 1719, 54920, 4695, 80724, 8985, 7388, 4694, 54539, 4709, 4707, 51292, 606495, 84656, 9946, 54884, 4704, 4701, 4702, 27089, 374875, 84695, 51302, 3030, 83693, 4329, 6901, 10901, 50814, 79676, 6715, 4719…	639	0.122066
GOTERM_BP_FAT	GO:0034660~BP_ncRNA metabolic process	ncRNA metabolic process	68	127253, 83448, 23378, 134637, 79042, 7453, 92856, 317781, 150962, 25896, 51729, 10199, 55272, 55505, 57038, 57570, 81627, 56915, 23076, 64216, 9692, 84135, 55759, 51013, 348180, 152992, 9255, 22984, 51093, 79691, 25879, 51096, 54920, 7175, 83707, 55157, 84294, 117246, 29102, 54888, 57117, 3035, 54938, 54973, 23016, 26995, 22894, 4234, 10940, 10412, 8565, 10885, 9836, 6234, 54482, 8602, 9136, 2730…	230	0.295652
GOTERM_BP_FAT	GO:0006796~BP_phosphate metabolic process	phosphate metabolic process	66	2580, 55437, 29796, 83939, 4598, 8575, 8576, 56155, 23178, 51135, 55681, 509, 79858, 3611, 51231, 6198, 128853, 93627, 10476, 472, 4695, 7388, 4694, 9605, 5591, 7867, 282974, 4709, 11200, 4707, 23399, 8518, 23678, 51657, 4704, 4701, 4702, 10087, 90423, 6790, 83983, 27148, 8859, 6901, 8790, 515, 5728, 391356, 4719, 1017, 4723, 1965, 4715, 51382, 8754, 4720, 498, 4711, 522, 995, 523, 51319, 169436,…	973	0.0678314
GOTERM_BP_FAT	GO:0008219~BP_cell death	cell death	65	64112, 55840, 3336, 256471, 6314, 572, 5885, 10134, 11235, 5077, 84287, 6453, 23210, 672, 1285, 55851, 9255, 22985, 836, 64975, 51330, 472, 55655, 5591, 203245, 4795, 733, 23636, 668, 56652, 9530, 317, 3508, 51499, 81858, 27429, 83596, 51107, 27141, 8655, 7965, 23421, 100144748, 9529, 8717, 23111, 57019, 5728, 8565, 23089, 4719, 79072, 22868, 9897, 27158, 51079, 9896, 51074, 6233, 3329, 3981, 167…	719	0.0904033
GOTERM_CC_FAT	GO:0015630~CC_microtubule cytoskeleton	microtubule cytoskeleton	71	256364, 11051, 115201, 8636, 8318, 285753, 24137, 8841, 51174, 79959, 51175, 4926, 80184, 27130, 7486, 5116, 84080, 56992, 5119, 7283, 672, 26005, 9735, 84376, 123872, 9702, 10101, 152815, 54820, 472, 9587, 403, 585, 57560, 11335, 89953, 23636, 27019, 25941, 51203, 4735, 6950, 55567, 163786, 116840, 667, 8655, 6790, 54839, 348235, 164395, 23192, 1069, 23093, 10112, 57610, 8481, 23322, 64147, 1003…	549	0.129326
GOTERM_CC_FAT	GO:0005777~CC_peroxisome	peroxisome	19	8504, 215, 5194, 26061, 4598, 1384, 5189, 8310, 55825, 8799, 9665, 10005, 8800, 222659, 51, 25824, 10901, 8443, 3422	103	0.184466
GOTERM_CC_FAT	GO:0030054~CC_cell junction	cell junction	20	2580, 50855, 6453, 1742, 29855, 3611, 9074, 3981, 667, 79639, 55591, 6198, 140825, 23363, 7094, 9419, 643866, 58497, 8189, 145389	518	0.03861
GOTERM_CC_FAT	GO:0031982~CC_vesicle	vesicle	29	8884, 1742, 23678, 51399, 1314, 667, 79065, 90423, 9718, 6490, 10566, 534, 3320, 25844, 54760, 1176, 55681, 6453, 78992, 10961, 9255, 11161, 3329, 55591, 10287, 472, 7059, 23385, 11316	670	0.0432836
GOTERM_CC_FAT	GO:0005576~extracellular region	extracellular region	68	667, 686, 733, 808, 829, 1282, 1284, 1285, 1286, 1314, 2661, 2717, 2794, 3069, 3329, 3550, 3623, 4485, 5274, 5639, 5697, 5986, 6284, 6388, 6490, 7059, 7094, 8565, 8754, 9255, 9507, 10522, 10577, 26291, 51104, 51248, 54414, 55540, 57544, 58191, 79135, 79147, 79174, 79411, 79630, 79640, 79794, 80167, 81533, 84572, 84695, 84947, 90678, 113177, 116349, 140686, 153571, 153642, 220979, 221914, 284361, …	2010	0.0338308
GOTERM_CC_FAT	GO:0000267~CC_cell fraction	cell fraction	66	8884, 6620, 7249, 1314, 7453, 84572, 1312, 4247, 9140, 28972, 10139, 26291, 9973, 2997, 57763, 10717, 22845, 6453, 6610, 6837, 3550, 4190, 85365, 1798, 1429, 5697, 10969, 157506, 6198, 79693, 7248, 1043, 9789, 5140, 1742, 317, 4125, 57704, 4735, 6890, 8655, 23421, 51302, 375775, 8813, 56413, 7922, 2523, 9810, 51150, 63826, 6715, 8565, 1967, 5194, 6130, 5524, 10287, 52, 53, 2547, 57003, 64240, 233…	1083	0.0609418
KEGG_PATHWAY	hsa03040:Spliceosome	Spliceosome	33	56949, 9343, 6633, 6634, 10291, 9410, 26121, 51690, 22938, 10084, 51729, 27258, 9128, 3190, 55660, 84844, 8896, 11325, 4809, 6626, 3305, 3303, 4686, 51362, 23450, 22985, 8683, 84950, 8175, 1655, 10189, 9785, 6427	126	0.261905
KEGG_PATHWAY	hsa05016:Huntington's disease	Huntington's disease	32	4709, 29796, 5435, 4707, 27019, 1742, 5438, 317, 4704, 4701, 4702, 55567, 27089, 6392, 10488, 515, 509, 4719, 4723, 1327, 4715, 4720, 498, 836, 4711, 522, 6389, 10476, 4695, 5430, 4694, 7388	180	0.177778
KEGG_PATHWAY	hsa05010:Alzheimer's disease	Alzheimer's disease	31	4709, 29796, 4707, 317, 4704, 4701, 4702, 51107, 27089, 6392, 572, 515, 509, 4719, 55851, 4723, 1327, 4715, 4720, 498, 836, 4711, 522, 6389, 10476, 4695, 808, 23385, 4694, 7388, 11261	163	0.190184
KEGG_PATHWAY	hsa00190:Oxidative phosphorylation	Oxidative phosphorylation	29	4709, 29796, 4707, 4704, 4701, 4702, 27089, 90423, 6392, 534, 515, 509, 4719, 4723, 1327, 4715, 51382, 4720, 498, 4711, 522, 6389, 523, 10476, 1353, 4695, 1355, 4694, 7388	130	0.223077
KEGG_PATHWAY	hsa05012:Parkinson's disease	Parkinson's disease	27	29796, 4709, 4707, 317, 4704, 4701, 4702, 27429, 27089, 6392, 515, 509, 4719, 4723, 1327, 4715, 4720, 5071, 498, 836, 4711, 522, 6389, 10476, 4695, 4694, 7388	128	0.210938
KEGG_PATHWAY	hsa04110:Cell cycle	Cell cycle-K	23	23594, 8243, 4173, 11200, 4176, 1017, 246184, 8318, 27127, 6502, 4998, 10393, 10926, 1031, 995, 472, 5885, 29882, 25847, 5111, 5591, 51529, 23595	125	0.184
KEGG_PATHWAY	hsa00230:Purine metabolism	Purine metabolism	21	132, 5140, 5435, 9533, 51292, 957, 5438, 2618, 54107, 11164, 51082, 5471, 25885, 10606, 10623, 51728, 84265, 29922, 5430, 10621, 58497	153	0.137255
KEGG_PATHWAY	hsa04120:Ubiquitin mediated proteolysis	proteolysis	17	26232, 672, 246184, 5071, 6502, 10393, 25898, 7323, 8451, 89910, 63893, 9320, 29882, 25847, 1161, 51529, 1642	137	0.124088
KEGG_PATHWAY	hsa00240:Pyrimidine metabolism	Pyrimidine metabolism	16	5435, 9533, 957, 5438, 54107, 7298, 51082, 10587, 25885, 51728, 10623, 29922, 84265, 5430, 10621, 7083	95	0.168421
KEGG_PATHWAY	hsa04142:Lysosome	Lysosome	15	4125, 2717, 23163, 1497, 23457, 256471, 5476, 2588, 9179, 11154, 53, 6448, 1176, 26985, 10717	117	0.128205
KEGG_PATHWAY	hsa03018:RNA degradation	RNA degradation	13	51013, 27257, 23517, 51690, 3329, 9125, 27258, 23016, 56915, 6499, 9652, 22894, 29883	57	0.22807
KEGG_PATHWAY	hsa03010:Ribosome	Ribosome	13	6136, 6133, 6124, 6130, 6166, 6230, 6233, 6234, 28998, 3188, 2197, 6222, 6129	87	0.149425
KEGG_PATHWAY	hsa03420:Nucleotide excision repair	Nucleotide excision repair	12	2965, 1069, 3978, 8451, 6117, 54107, 1161, 404672, 5111, 7508, 1642, 2967	44	0.272727
KEGG_PATHWAY	hsa03020:RNA polymerase	RNA polymerase	10	5435, 9533, 25885, 5438, 10623, 51728, 84265, 10621, 5430, 51082	28	0.357143
KEGG_PATHWAY	hsa03410:Base excision repair	Base excision repair	9	8930, 10039, 4913, 2237, 328, 3978, 4595, 54107, 5111	35	0.257143
KEGG_PATHWAY	hsa00970:Aminoacyl-tRNA biosynthesis	Aminoacyl-tRNA biosynthesis	9	55157, 3035, 8565, 54938, 57038, 23438, 7453, 124454, 4141	41	0.219512
KEGG_PATHWAY	hsa03030:DNA replication	DNA replication-K	7	4173, 2237, 4176, 3978, 6117, 54107, 5111	36	0.194444
KEGG_PATHWAY	hsa03450:Non-homologous end-joining	Non-homologous end-joining	6	7518, 4361, 2237, 2547, 5591, 3981	13	0.461538
KEGG_PATHWAY	hsa03430:Mismatch repair	Mismatch repair	6	5395, 4292, 3978, 6117, 5111, 4437	23	0.26087
KEGG_PATHWAY	hsa00563:Glycosylphosphatidylinositol(GPI)-anchor biosynthesis	GPI-anchor biosynthesis	6	5281, 51227, 54872, 284098, 54965, 23556	25	0.24
REACTOME_PATHWAY	REACT_15380:Diabetes pathways	Diabetes pathways	40	54539, 4709, 29796, 4707, 4189, 2110, 10952, 27230, 4704, 2787, 4701, 4702, 6185, 27089, 8050, 28972, 6392, 515, 6734, 509, 4719, 4191, 4723, 1965, 1327, 4715, 51079, 4720, 498, 4711, 522, 6389, 149371, 10476, 9789, 4695, 4694, 7388, 11336, 50	285	0.140351
REACTOME_PATHWAY	REACT_17015:Metabolism of proteins	proteins Metabolism	34	51227, 1933, 6124, 284098, 6950, 23556, 9669, 5281, 8668, 2197, 8813, 8890, 6499, 6136, 1155, 54872, 1967, 6133, 6130, 1965, 6230, 8667, 22948, 54461, 6233, 10471, 6234, 3188, 908, 6222, 54965, 7203, 6129, 26985	217	0.156682
REACTOME_PATHWAY	REACT_1505:Integration of energy metabolism	energy metabolism	32	54539, 55437, 4709, 29796, 4707, 2110, 4704, 2787, 4701, 4702, 27089, 8050, 6392, 515, 509, 4719, 4191, 4723, 1327, 4715, 51079, 4720, 498, 4711, 522, 6389, 10554, 10476, 4695, 4694, 7388, 50	219	0.146119
REACTOME_PATHWAY	REACT_125:Processing of Capped Intron-Containing Pre-mRNA	Pre-mRNA Processing	30	8243, 11051, 1477, 5435, 9343, 5438, 6633, 6634, 10291, 9410, 51692, 9128, 3190, 84844, 4809, 6626, 53981, 4686, 51362, 23450, 8683, 9295, 57794, 8175, 3188, 5430, 3181, 10189, 9785, 6427	110	0.272727
REACTOME_PATHWAY	REACT_216:DNA Repair	DNA Repair	27	7518, 56949, 5435, 5438, 57697, 8930, 6117, 5111, 1642, 4361, 328, 672, 7508, 3981, 2965, 4913, 2237, 3978, 4595, 472, 2187, 5430, 2547, 1161, 5591, 91442, 2967	102	0.264706
REACTOME_PATHWAY	REACT_1538:Cell Cycle Checkpoints	Cell Cycle Checkpoints	26	11200, 5719, 5682, 8318, 5683, 5716, 10393, 10926, 6117, 84515, 51529, 5698, 23594, 4173, 4176, 1017, 5705, 246184, 5721, 6233, 4998, 995, 144715, 472, 29882, 23595	112	0.232143
REACTOME_PATHWAY	REACT_6185:HIV Infection	HIV Infection	26	23636, 7518, 5719, 5435, 23511, 5438, 5682, 5683, 5716, 4927, 8815, 4928, 5698, 4686, 5705, 5721, 6233, 5902, 3981, 2965, 7175, 2960, 7936, 5430, 2547, 2967	184	0.141304
REACTOME_PATHWAY	REACT_1788:Transcription	Transcription	25	11051, 1477, 5435, 9533, 5438, 51692, 51082, 2975, 64216, 9329, 53981, 4686, 51362, 8683, 9295, 2965, 25885, 2960, 7936, 5430, 10621, 10189, 9785, 6427, 2967	131	0.19084
REACTOME_PATHWAY	REACT_6167:Influenza Infection	Influenza Infection	25	8243, 5435, 6124, 6633, 5438, 6634, 2197, 3190, 6626, 6136, 6133, 6130, 4686, 6230, 8683, 6233, 6234, 57794, 3188, 6222, 5430, 3181, 10189, 6129, 6427	157	0.159236
REACTOME_PATHWAY	REACT_383:DNA Replication	DNA Replication-R	21	23594, 4173, 5719, 4176, 5682, 1017, 5705, 5721, 8318, 6233, 5716, 5683, 4998, 10926, 2237, 3978, 6117, 5111, 84515, 23595, 5698	97	0.216495
REACTOME_PATHWAY	REACT_9035:APC/C:Cdh1-mediated degradation of Skp2	APC/C	13	5719, 5682, 5705, 246184, 5721, 6502, 6233, 5683, 5716, 10393, 29882, 51529, 5698	61	0.213115
REACTOME_PATHWAY	REACT_6850:Cdc20:Phospho-APC/C mediated degradation of Cyclin A	Cdc20	12	10393, 5719, 5682, 5705, 29882, 246184, 5721, 51529, 6233, 5698, 5683, 5716	66	0.181818
REACTOME_PATHWAY	REACT_152:Cell Cycle, Mitotic	Cell Cycle-R	62	7298, 5682, 8636, 10403, 8318, 5683, 10393, 79959, 4928, 10926, 4926, 80184, 6117, 64689, 5885, 51529, 79003, 5116, 7283, 25936, 5705, 401541, 6502, 9735, 9702, 1719, 54820, 55055, 29882, 8243, 5719, 91687, 6790, 8655, 5716, 23421, 348235, 55166, 3320, 55839, 1069, 10112, 5111, 8481, 84515, 5698, 4173, 23594, 4176, 79172, 81930, 1017, 80254, 246184, 5721, 6233, 4998, 995, 2237, 3978, 23595, 55142	304	0.203947
REACTOME_PATHWAY	REACT_71:Gene Expression	Gene Expression	65	11051, 1477, 5435, 1933, 9343, 6124, 51003, 5438, 10291, 9410, 7453, 22938, 8668, 2197, 57038, 3190, 53981, 4686, 51362, 9255, 23450, 8683, 9295, 3188, 7936, 6222, 3181, 9785, 55157, 8243, 6633, 6634, 9669, 51692, 7965, 3035, 54938, 8890, 9128, 84844, 9477, 4809, 6136, 6626, 8565, 1967, 6133, 6130, 1965, 6230, 8667, 6233, 6234, 57794, 2965, 8175, 2960, 23438, 5430, 10189, 6129, 124454, 6427, 4141…	350	0.185714
